# Supplementary material for: High incidence of AZF duplications in clan-structured Iranian populations detected through Y chromosome sequencing read depth analysis
Source: Sci Rep. 2023 Jul 22;13:11857. doi: 10.1038/s41598-023-39069-7 (PMC10363161; doi:10.1038/s41598-023-39069-7)
Supplement: Supplementary file 2 — Supplementary Tables. [file 41598_2023_39069_MOESM2_ESM.xlsx]

## Sheet: Supp. Table 1
Supplementary table 1. Samples information
Sample ID	Ethnic group	Sampling location	Lifestyle	Average depth	Y chromosome Haplogroup	Detailed Y chromosome Haplogroup
R001	Arabs	Ahvaz, Khuzestan Province, Iran	Sedentary	37.17	T1a1-L162	T1a1
R002	Arabs	Ahvaz, Khuzestan Province, Iran	Sedentary	37.16	R1b-M343	R1b1a2a2c1a
R003	Arabs	Ahvaz, Khuzestan Province, Iran	Sedentary	37.18	J2-L581	J2a2
R004	Arabs	Ahvaz, Khuzestan Province, Iran	Sedentary	37.05	Q1-M242	Q1a2
R005	Arabs	Ahvaz, Khuzestan Province, Iran	Sedentary	37.11	J2-M67	J2a1
R006	Bakhtiari	Shahrekord, Chahar Mahal Bakhtiari Province, Iran	Nomadic	35.17	J2-M47	J2a1a
R007	Bakhtiari	Shahrekord, Chahar Mahal Bakhtiari Province, Iran	Nomadic	36.11	R1b-M343	R1b1a2
R008	Bakhtiari	Shahrekord, Chahar Mahal Bakhtiari Province, Iran	Nomadic	33.41	C2-M217	C2b1a1b1
R009	Bakhtiari	Shahrekord, Chahar Mahal Bakhtiari Province, Iran	Nomadic	33.26	E1b1b-M78	E1b1b1a1b1a
R010	Bakhtiari	Shahrekord, Chahar Mahal Bakhtiari Province, Iran	Nomadic	32.52	R1a-M198	R1a1a1b2
R011	Bakhtiari	Shahrekord, Chahar Mahal Bakhtiari Province, Iran	Nomadic	35.52	Q1-M242	Q1a2
R012	Bakhtiari	Shahrekord, Chahar Mahal Bakhtiari Province, Iran	Nomadic	32.17	J2-L26*	J2a1
R013	Bakhtiari	Shahrekord, Chahar Mahal Bakhtiari Province, Iran	Nomadic	36.22	R1b-M343	R1b1a2a2c1
R014	Bakhtiari	Shahrekord, Chahar Mahal Bakhtiari Province, Iran	Nomadic	35.51	R1a-M198	R1a1a1b2
R015	Bakhtiari	Shahrekord, Chahar Mahal Bakhtiari Province, Iran	Nomadic	33.05	E1b1b-M34	E1b1b1b2a1a
R016	Kurd	Tehran, Tehran Province, Iran	Sedentary	35.12	J2-L24	J2a1h2a1
R017	Kurd	Tehran, Tehran Province, Iran	Sedentary	30.35	G2a-M3401	G2a2a2
R018	Kurd	Tehran, Tehran Province, Iran	Sedentary	33.35	R2-M479	R2a
R019	Kurd	Tehran, Tehran Province, Iran	Sedentary	35.08	J1-M267*	J1a
R021	Kurd	Tehran, Tehran Province, Iran	Sedentary	36.03	E1b1b-M34	E1b1b1b2a1a
R022	Kurd	Tehran, Tehran Province, Iran	Sedentary	36.33	R1a-M198	R1a1a1b2a1a
R023	Kurd	Tehran, Tehran Province, Iran	Sedentary	29.13	J2-M319	J2a1d
R024	Kurd	Tehran, Tehran Province, Iran	Sedentary	37.03	E1b1b-M78	E1b1b1a1b2
R025	Kurd	Tehran, Tehran Province, Iran	Sedentary	32.21	J2-M319	J2a1d
R027	Kurd	Tehran, Tehran Province, Iran	Sedentary	30.3	L1-M357	L1a1
R028	Kurd	Tehran, Tehran Province, Iran	Sedentary	19.04	G2a-M3401	G2a1a1a1a1
R029	Kurd	Tehran, Tehran Province, Iran	Sedentary	35.13	H1-M69	H1a1d2b
R030	Kurd	Sanandaj, Kurdistan, Iran	Sedentary	29.53	R2-M479	R2a
R031	Kurd	Tehran, Tehran Province, Iran	Sedentary	34.34	J2-M47	J2a1a
R032	Lurs	Ahvaz, Khuzestan Province, Iran	Sedentary	37.13	L1-M349	L1b1
R033	Lurs	Ahvaz, Khuzestan Province, Iran	Sedentary	37.11	T1a1-L162	T1a1a1a
R034	Lurs	Ahvaz, Khuzestan Province, Iran	Sedentary	37.09	J1-P58	J1a2b
R035	Lurs	Ahvaz, Khuzestan Province, Iran	Sedentary	37.12	J1-P58	J1a2b
R036	Lurs	Ahvaz, Khuzestan Province, Iran	Nomadic	37.12	T1a2-L131	T1a
R037	Persian	Tehran, Tehran Province, Iran	Sedentary	36.01	G1a-M285	G1a
R038	Persian	Tehran, Tehran Province, Iran	Sedentary	36.49	E1b1b-M78	E1b1b1a1b2
R039	Persian	Tehran, Tehran Province, Iran	Sedentary	35.39	J2-L26*	J2a1
R041	Persian	Tehran, Tehran Province, Iran	Sedentary	32.11	J2-L24	J2a1h2
R042	Persian	Tehran, Tehran Province, Iran	Sedentary	36.02	E1b1b-M34	E1b1b1b2a1a
R043	Qashqai	Kazerun, Fars Province, Iran	Nomadic	35.31	R1a-M198	R1a1a1b2
R044	Qashqai	Kazerun, Fars Province, Iran	Nomadic	34.09	R1a-M198	R1a1a1b2a1b
R045	Qashqai	Kazerun, Fars Province, Iran	Nomadic	36.31	J1-P58	J1a2b
R046	Qashqai	Kazerun, Fars Province, Iran	Nomadic	35.59	R1a-M198	R1a1a1b2a1a
R047	Qashqai	Kazerun, Fars Province, Iran	Nomadic	36.12	R1a-M198	R1a1a1b2
R048	Qashqai	Kazerun, Fars Province, Iran	Nomadic	31.7	E1b1b-M78	E1b1b1a1b
R049	Qashqai	Kazerun, Fars Province, Iran	Nomadic	30.18	J1-P58	J1a2b
R050	Qashqai	Kazerun, Fars Province, Iran	Nomadic	35.03	J2-L581	J2a2a
R051	Qashqai	Kazerun, Fars Province, Iran	Nomadic	35.22	J2-L24	J2a1h2
R052	Qashqai	Kazerun, Fars Province, Iran	Nomadic	35.56	J2-L581	J2a2a
R053	Qashqai	Kazerun, Fars Province, Iran	Nomadic	34.53	T1a3-Y11151	T1a3
R054	Qashqai	Kazerun, Fars Province, Iran	Nomadic	35.48	E1b1b-M34	E1b1b1b2a
R055	Qashqai	Kazerun, Fars Province, Iran	Nomadic	36.38	J1-P58	J1a2b
R056	Qashqai	Kazerun, Fars Province, Iran	Nomadic	35.06	T1a1-L162	T1a1a1a
R058	Qashqai	Kazerun, Fars Province, Iran	Nomadic	36.11	T1a3-Y11151	T1a3
R059	Qashqai	Kazerun, Fars Province, Iran	Nomadic	36.18	T1a3-Y11151	T1a3
R060	Turkmen	Kalaleh city, Golestan Province, Iran	Semi-Nomad	37.11	R1b-M343	R1b1a2a2c1
R061	Turkmen	Kalaleh city, Golestan Province, Iran	Semi-Nomad	37.16	N1a2-L666	N1a2
R062	Turkmen	Kalaleh city, Golestan Province, Iran	Semi-Nomad	37.15	J1-P58	J1a2b
R063	Turkmen	Kalaleh city, Golestan Province, Iran	Semi-Nomad	37.04	N1a1-M46	N1a1
R064	Turkmen	Kalaleh city, Golestan Province, Iran	Semi-Nomad	36.7	N1a2-L666	N1a2
R065	Turkmen	Kalaleh city, Golestan Province, Iran	Semi-Nomad	37.08	N1a2-L666	N1a2
R066	Persian	Bandar abbas, Hormozgan Province, Iran	Sedentary	22.14	E1b1b-Z830	E1b1b1b2
R067	Persian	Bandar abbas, Hormozgan Province, Iran	Sedentary	33.9	G2a-M3401	G2a2b
R068	Persian	Bandar abbas, Hormozgan Province, Iran	Sedentary	36.63	R1a-M198	R1a1a1b1a
R069	Persian	Bandar abbas, Hormozgan Province, Iran	Sedentary	38.46	L1-M349	L1
R070	Persian	Bandar abbas, Hormozgan Province, Iran	Sedentary	46.65	L1-M357	L1a1
R071	Persian	Mashhad city, Khorasan Province, Iran	Sedentary	42.04	R1b-M343	R1b1
R072	Persian	Mashhad city, Khorasan Province, Iran	Sedentary	43.16	R1a-M198	R1a1a1b2a1b
R073	Persian	Mashhad city, Khorasan Province, Iran	Sedentary	39.96	J2-L24	J2a1h2
R074	Persian	Qeshm island, Persian Gulf, Iran	Sedentary	43.09	J1-M267*	J1a2b
R075	Persian	Qeshm island, Persian Gulf, Iran	Sedentary	43	J2-M67	J2a1b
R076	Persian	Qeshm island, Persian Gulf, Iran	Sedentary	44.25	L1-M357	L1a1
R077	Persian	Qeshm island, Persian Gulf, Iran	Sedentary	39.8	J2-L24	J2a1h
R078	Persian	Qeshm island, Persian Gulf, Iran	Sedentary	44.6	J2-L24	J2a1h
R079	Arabs	Ahvaz, Khuzestan Province, Iran	Sedentary	43.8	J1-M267*	J1a2b
R080	Arabs	Ahvaz, Khuzestan Province, Iran	Sedentary	41.51	J2-L24	J2a1h2
R081	Arabs	Ahvaz, Khuzestan Province, Iran	Sedentary	42	G2a-P287	G2a
R082	Persian	Tehran, Tehran Province, Iran	Sedentary	44.45	E1b1b-M78	E1b1b1a1b1a
R083	Bakhtiari	Shahrekord, Chahar Mahal Bakhtiair Province, Iran	Nomadic	43.92	J2-M47	J2a1a
R084	Azeri	Tabriz, East Azerbaijan Province,Iran	Sedentary	44.68	L1-M357	L1a2
R085	Azeri	Tabriz, East Azerbaijan Province,Iran	Sedentary	44.16	G2a-M3401	G2a2a2
R086	Azeri	Tabriz, East Azerbaijan Province,Iran	Sedentary	41	G2a-M3401	G2a2b2a1a
R087	Azeri	Tabriz, East Azerbaijan Province,Iran	Sedentary	41.25	E1b1b-M78	E1b1b1a1b1a
R088	Azeri	Tabriz, East Azerbaijan Province,Iran	Sedentary	44.21	T1a1-L162	T1a1a1a
R089	Turkmen	Bandar Torkaman, Golestan Province, Iran	Semi-Nomad	44.21	R1b-M343	R1b1a2a2
R090	Turkmen	Bandar Torkaman, Golestan Province, Iran	Semi-Nomad	41.39	R1a-M198	R1a1a1b2
R091	Turkmen	Bandar Torkaman, Golestan Province, Iran	Semi-Nomad	40.99	J2-L26*	J2a1

## Sheet: Supp. Table 2
Supplementary table 2. Amplicon region boundaries excluding repetitive elements analyzed and normalization region boundaries (GRCh37/hg19)
Ampliconic region					Normalization Region
Start Position	End Position	Amplicon	Length		Start Position	End Position	Length
16096326	16099087	P8 Prox	2762		16711880	17611880	900001
16099135	16099188	P8 Prox	54
16099749	16100891	P8 Prox	1143
16102872	16102974	P8 Prox	103
16103251	16103258	P8 Prox	8
16103314	16103327	P8 Prox	14
16103481	16103487	P8 Prox	7
16103683	16104360	P8 Prox	678
16104395	16104424	P8 Prox	30
16104574	16104589	P8 Prox	16
16104643	16104649	P8 Prox	7
16104736	16104748	P8 Prox	13
16104989	16105344	P8 Prox	356
16106910	16107033	P8 Prox	124
16107125	16107442	P8 Prox	318
16107726	16108697	P8 Prox	972
16108784	16109063	P8 Prox	280
16109134	16109513	P8 Prox	380
16109600	16110132	P8 Prox	533
16110503	16110519	P8 Prox	17
16110889	16111364	P8 Prox	476
16111651	16112278	P8 Prox	628
16113485	16113580	P8 Prox	96
16113762	16114252	P8 Prox	491
16114691	16115193	P8 Prox	503
16115518	16115519	P8 Prox	2
16115542	16116372	P8 Prox	831
16116395	16116769	P8 Prox	375
16116974	16117690	P8 Prox	717
16117983	16117996	P8 Prox	14
16118310	16118380	P8 Prox	71
16119451	16119959	P8 Prox	509
16120016	16120528	P8 Prox	513
16120636	16121288	P8 Prox	653
16121441	16121496	P8 Prox	56
16121535	16122021	P8 Prox	487
16122087	16122400	P8 Prox	314
16122629	16122728	P8 Prox	100
16122794	16123590	P8 Prox	797
16123751	16123916	P8 Prox	166
16123992	16123996	P8 Prox	5
16124213	16124215	P8 Prox	3
16124400	16124411	P8 Prox	12
16130416	16130833	P8 Prox	418
16130919	16130950	P8 Prox	32
16131264	16131543	P8 Prox	280
16134948	16135225	P8 Dist	278
16135539	16135570	P8 Dist	32
16135656	16136073	P8 Dist	418
16142079	16142090	P8 Dist	12
16142275	16142277	P8 Dist	3
16142494	16142498	P8 Dist	5
16142574	16142739	P8 Dist	166
16142900	16143696	P8 Dist	797
16143762	16143861	P8 Dist	100
16144090	16144403	P8 Dist	314
16144469	16144955	P8 Dist	487
16144994	16145049	P8 Dist	56
16145202	16145854	P8 Dist	653
16145962	16146474	P8 Dist	513
16146531	16147039	P8 Dist	509
16148110	16148173	P8 Dist	64
16148494	16148507	P8 Dist	14
16148800	16149516	P8 Dist	717
16149721	16150095	P8 Dist	375
16150118	16150792	P8 Dist	675
16150823	16150948	P8 Dist	126
16150971	16150972	P8 Dist	2
16151297	16152200	P8 Dist	904
16152238	16152728	P8 Dist	491
16152910	16153005	P8 Dist	96
16154212	16154839	P8 Dist	628
16155126	16155601	P8 Dist	476
16155971	16155987	P8 Dist	17
16156358	16156890	P8 Dist	533
16156977	16157356	P8 Dist	380
16157427	16157706	P8 Dist	280
16157793	16158764	P8 Dist	972
16159045	16159365	P8 Dist	321
16159457	16159580	P8 Dist	124
16161146	16161501	P8 Dist	356
16161742	16161754	P8 Dist	13
16161841	16161847	P8 Dist	7
16161901	16161916	P8 Dist	16
16162128	16162807	P8 Dist	680
16163003	16163009	P8 Dist	7
16163163	16163176	P8 Dist	14
16163232	16163239	P8 Dist	8
16163516	16163618	P8 Dist	103
16165599	16166741	P8 Dist	1143
16167302	16167355	P8 Dist	54
16167403	16170167	P8 Dist	2765
17986762	17986775	P7	14
17986811	17986821	P7 Prox	11
17986918	17987719	P7 Prox	802
17988096	17988106	P7 Prox	11
17988247	17989260	P7 Prox	1014
17989718	17990644	P7 Prox	927
17990674	17990857	P7 Prox	184
17991306	17992531	P7 Prox	1226
17992552	17992854	P7 Prox	303
17993934	17993975	P7 Prox	42
17994100	17994199	P7 Prox	100
17994294	17994321	P7 Prox	28
17994499	17994571	P7 Prox	73
17994914	17995289	P7 Prox	376
18008097	18008645	P7 Dist	549
18008986	18009058	P7 Dist	73
18009236	18009263	P7 Dist	28
18009358	18009457	P7 Dist	100
18009582	18009623	P7 Dist	42
18010703	18011005	P7 Dist	303
18011026	18012251	P7 Dist	1226
18012702	18012885	P7 Dist	184
18012915	18013841	P7 Dist	927
18014299	18015466	P7 Dist	1168
18015843	18016644	P7 Dist	802
18016741	18016751	P7 Dist	11
18016787	18016831	P7 Dist	45
18271428	18271823	P6 Prox	396
18272531	18272641	P6 Prox	111
18272945	18273218	P6 Prox	274
18273260	18273262	P6 Prox	3
18273520	18273549	P6 Prox	30
18273729	18273730	P6 Prox	2
18273792	18273846	P6 Prox	55
18274432	18274891	P6 Prox	460
18275489	18275489	P6 Prox	1
18275570	18275722	P6 Prox	153
18277614	18277615	P6 Prox	2
18284915	18285781	P6 Prox	867
18285969	18285988	P6 Prox	20
18286813	18286905	P6 Prox	93
18287072	18287087	P6 Prox	16
18287552	18287566	P6 Prox	15
18288034	18288061	P6 Prox	28
18288745	18288836	P6 Prox	92
18290444	18290646	P6 Prox	203
18291809	18292601	P6 Prox	793
18293185	18293419	P6 Prox	235
18293769	18294790	P6 Prox	1022
18295124	18295880	P6 Prox	757
18296165	18296635	P6 Prox	471
18296672	18296724	P6 Prox	53
18296798	18296886	P6 Prox	89
18297026	18297504	P6 Prox	479
18297537	18297876	P6 Prox	340
18297908	18297911	P6 Prox	4
18298195	18299529	P6 Prox	1335
18299604	18299707	P6 Prox	104
18300177	18300544	P6 Prox	368
18300834	18300926	P6 Prox	93
18300997	18301100	P6 Prox	104
18302185	18302238	P6 Prox	54
18303283	18303295	P6 Prox	13
18303370	18303450	P6 Prox	81
18303620	18303654	P6 Prox	35
18305263	18305398	P6 Prox	136
18306134	18306272	P6 Prox	139
18306757	18306991	P6 Prox	235
18307349	18307810	P6 Prox	462
18308096	18308542	P6 Prox	447
18308694	18309316	P6 Prox	623
18309870	18309871	P6 Prox	2
18316041	18316245	P6 Prox	205
18316557	18316575	P6 Prox	19
18316743	18316929	P6 Prox	187
18318092	18318096	P6 Prox	5
18318351	18319465	P6 Prox	1115
18320155	18320549	P6 Prox	395
18320983	18321264	P6 Prox	282
18321600	18323063	P6 Prox	1464
18323299	18323407	P6 Prox	109
18323618	18324184	P6 Prox	567
18324438	18324519	P6 Prox	82
18324728	18324787	P6 Prox	60
18324918	18325291	P6 Prox	374
18325785	18325814	P6 Prox	30
18326123	18326668	P6 Prox	546
18326887	18326896	P6 Prox	10
18327145	18327275	P6 Prox	131
18328211	18328220	P6 Prox	10
18328427	18328777	P6 Prox	351
18328804	18329043	P6 Prox	240
18329061	18329650	P6 Prox	590
18329738	18329746	P6 Prox	9
18335884	18335948	P6 Prox	65
18336262	18336348	P6 Prox	87
18336697	18336704	P6 Prox	8
18336908	18336930	P6 Prox	23
18337185	18337194	P6 Prox	10
18337878	18338320	P6 Prox	443
18338358	18338371	P6 Prox	14
18338398	18338674	P6 Prox	277
18338968	18339399	P6 Prox	432
18339501	18339964	P6 Prox	464
18340001	18340479	P6 Prox	479
18340515	18340530	P6 Prox	16
18340864	18341314	P6 Prox	451
18341455	18341640	P6 Prox	186
18342018	18342050	P6 Prox	33
18342228	18342285	P6 Prox	58
18342362	18342369	P6 Prox	8
18342704	18343277	P6 Prox	574
18343575	18343602	P6 Prox	28
18343628	18344361	P6 Prox	734
18344673	18344706	P6 Prox	34
18344757	18345665	P6 Prox	909
18345830	18345831	P6 Prox	2
18345941	18345943	P6 Prox	3
18345983	18345985	P6 Prox	3
18346176	18346473	P6 Prox	298
18346519	18347408	P6 Prox	890
18347479	18347499	P6 Prox	21
18347805	18348647	P6 Prox	843
18348931	18349078	P6 Prox	148
18349394	18349766	P6 Prox	373
18351029	18351111	P6 Prox	83
18351134	18351134	P6 Prox	1
18351286	18352232	P6 Prox	947
18352574	18352743	P6 Prox	170
18353253	18353371	P6 Prox	119
18353669	18353795	P6 Prox	127
18354083	18354111	P6 Prox	29
18354431	18354854	P6 Prox	424
18354977	18355733	P6 Prox	757
18355816	18355840	P6 Prox	25
18355959	18358299	P6 Prox	2341
18358369	18358415	P6 Prox	47
18358734	18358745	P6 Prox	12
18359043	18359087	P6 Prox	45
18359121	18359327	P6 Prox	207
18359437	18359678	P6 Prox	242
18359714	18359824	P6 Prox	111
18360185	18360312	P6 Prox	128
18360570	18360814	P6 Prox	245
18364706	18364708	P6 Prox	3
18364911	18365083	P6 Prox	173
18365346	18365359	P6 Prox	14
18365451	18365473	P6 Prox	23
18365583	18365698	P6 Prox	116
18365986	18365988	P6 Prox	3
18366216	18366447	P6 Prox	232
18366643	18367418	P6 Prox	776
18367989	18368041	P6 Prox	53
18368072	18368116	P6 Prox	45
18368172	18368468	P6 Prox	297
18368629	18368634	P6 Prox	6
18368670	18369035	P6 Prox	366
18369065	18369077	P6 Prox	13
18369360	18369367	P6 Prox	8
18369981	18369981	P6 Prox	1
18370567	18370568	P6 Prox	2
18371700	18372021	P6 Prox	322
18378889	18378959	P6 Prox	71
18378988	18379868	P6 Prox	881
18379886	18381128	P6 Prox	1243
18427972	18429196	P6 Dist	1225
18429214	18430094	P6 Dist	881
18430123	18430193	P6 Dist	71
18437062	18437383	P6 Dist	322
18438515	18438516	P6 Dist	2
18439102	18439102	P6 Dist	1
18439716	18439723	P6 Dist	8
18440006	18440413	P6 Dist	408
18440449	18440454	P6 Dist	6
18440615	18440911	P6 Dist	297
18440967	18441011	P6 Dist	45
18441042	18441094	P6 Dist	53
18441665	18442440	P6 Dist	776
18442636	18442867	P6 Dist	232
18443030	18443035	P6 Dist	6
18443073	18443093	P6 Dist	21
18443381	18443496	P6 Dist	116
18443610	18443632	P6 Dist	23
18443724	18443737	P6 Dist	14
18444000	18444162	P6 Dist	163
18444375	18444377	P6 Dist	3
18448270	18448514	P6 Dist	245
18448796	18448929	P6 Dist	134
18448973	18448975	P6 Dist	3
18449260	18449370	P6 Dist	111
18449406	18449640	P6 Dist	235
18449757	18449963	P6 Dist	207
18449997	18450041	P6 Dist	45
18450339	18450350	P6 Dist	12
18450669	18450715	P6 Dist	47
18450785	18453125	P6 Dist	2341
18453244	18453269	P6 Dist	26
18453346	18454107	P6 Dist	762
18454230	18454327	P6 Dist	98
18454433	18454657	P6 Dist	225
18454991	18455016	P6 Dist	26
18455304	18455430	P6 Dist	127
18455728	18455846	P6 Dist	119
18456356	18456525	P6 Dist	170
18456869	18457813	P6 Dist	945
18457988	18458070	P6 Dist	83
18459333	18459705	P6 Dist	373
18460021	18460168	P6 Dist	148
18460452	18461294	P6 Dist	843
18461600	18461620	P6 Dist	21
18461691	18462580	P6 Dist	890
18462622	18462919	P6 Dist	298
18463110	18463112	P6 Dist	3
18463152	18463154	P6 Dist	3
18463264	18463265	P6 Dist	2
18463430	18464338	P6 Dist	909
18464389	18464422	P6 Dist	34
18464734	18465469	P6 Dist	736
18465496	18465523	P6 Dist	28
18465821	18466394	P6 Dist	574
18466729	18466731	P6 Dist	3
18466831	18466870	P6 Dist	40
18467068	18467080	P6 Dist	13
18467458	18468234	P6 Dist	777
18468568	18468583	P6 Dist	16
18468617	18469095	P6 Dist	479
18469132	18469595	P6 Dist	464
18469763	18470128	P6 Dist	366
18470422	18470698	P6 Dist	277
18470725	18470738	P6 Dist	14
18470776	18471218	P6 Dist	443
18471900	18471909	P6 Dist	10
18472390	18472391	P6 Dist	2
18472746	18472830	P6 Dist	85
18473156	18473220	P6 Dist	65
18479358	18479366	P6 Dist	9
18479454	18480043	P6 Dist	590
18480061	18480300	P6 Dist	240
18480326	18480672	P6 Dist	347
18480883	18480892	P6 Dist	10
18481840	18481958	P6 Dist	119
18482266	18482980	P6 Dist	715
18483289	18483318	P6 Dist	30
18483812	18484005	P6 Dist	194
18484316	18484375	P6 Dist	60
18484584	18484665	P6 Dist	82
18484919	18485485	P6 Dist	567
18485696	18485804	P6 Dist	109
18486040	18487020	P6 Dist	981
18487070	18487503	P6 Dist	434
18487839	18488140	P6 Dist	302
18488554	18488948	P6 Dist	395
18489638	18490752	P6 Dist	1115
18491007	18491009	P6 Dist	3
18492174	18492360	P6 Dist	187
18492528	18492546	P6 Dist	19
18492574	18492576	P6 Dist	3
18492858	18493062	P6 Dist	205
18499232	18499233	P6 Dist	2
18499787	18500409	P6 Dist	623
18500563	18501007	P6 Dist	445
18501293	18501754	P6 Dist	462
18502111	18502345	P6 Dist	235
18502830	18502968	P6 Dist	139
18503704	18503836	P6 Dist	133
18505449	18505483	P6 Dist	35
18505653	18505733	P6 Dist	81
18505808	18505820	P6 Dist	13
18506865	18506918	P6 Dist	54
18508003	18508106	P6 Dist	104
18508177	18508269	P6 Dist	93
18508559	18508691	P6 Dist	133
18508732	18508926	P6 Dist	195
18509396	18509499	P6 Dist	104
18509574	18510908	P6 Dist	1335
18511226	18511565	P6 Dist	340
18511611	18512080	P6 Dist	470
18512220	18512308	P6 Dist	89
18512382	18512434	P6 Dist	53
18512469	18512939	P6 Dist	471
18513224	18513980	P6 Dist	757
18514314	18515335	P6 Dist	1022
18515691	18515919	P6 Dist	229
18516503	18517295	P6 Dist	793
18518462	18518664	P6 Dist	203
18520272	18520363	P6 Dist	92
18521047	18521074	P6 Dist	28
18521542	18521556	P6 Dist	15
18522021	18522036	P6 Dist	16
18522203	18522295	P6 Dist	93
18523120	18523139	P6 Dist	20
18523336	18524193	P6 Dist	858
18531491	18531492	P6 Dist	2
18533384	18533536	P6 Dist	153
18533617	18533617	P6 Dist	1
18534218	18534646	P6 Dist	429
18535310	18535317	P6 Dist	8
18535379	18535380	P6 Dist	2
18535560	18535589	P6 Dist	30
18535847	18535849	P6 Dist	3
18535891	18536164	P6 Dist	274
18536468	18536578	P6 Dist	111
18537286	18537683	P6 Dist	398
19567684	19567684	P5 Prox	1
19571649	19572425	P5 Prox	777
19572476	19572744	P5 Prox	269
19572803	19574478	P5 Prox	1676
19575385	19575393	P5 Prox	9
19575558	19575775	P5 Prox	218
19575803	19575857	P5 Prox	55
19576217	19577277	P5 Prox	1061
19577777	19577788	P5 Prox	12
19577819	19577873	P5 Prox	55
19578256	19578483	P5 Prox	228
19578734	19578767	P5 Prox	34
19578810	19580694	P5 Prox	1885
19580950	19582539	P5 Prox	1590
19583255	19583401	P5 Prox	147
19583620	19583627	P5 Prox	8
19583803	19583812	P5 Prox	10
19583924	19583927	P5 Prox	4
19584039	19584234	P5 Prox	196
19584857	19585650	P5 Prox	794
19585966	19586317	P5 Prox	352
19586483	19586518	P5 Prox	36
19586710	19586744	P5 Prox	35
19587172	19587174	P5 Prox	3
19588401	19588408	P5 Prox	8
19588689	19588784	P5 Prox	96
19597664	19597668	P5 Prox	5
19599110	19599126	P5 Prox	17
19600450	19600462	P5 Prox	13
19600633	19600642	P5 Prox	10
19601005	19601050	P5 Prox	46
19602176	19602273	P5 Prox	98
19602362	19603522	P5 Prox	1161
19603810	19603904	P5 Prox	95
19603949	19604079	P5 Prox	131
19604374	19604809	P5 Prox	436
19604839	19605320	P5 Prox	482
19607118	19607129	P5 Prox	12
19609821	19610109	P5 Prox	289
19610438	19611193	P5 Prox	756
19611513	19612119	P5 Prox	607
19612374	19612972	P5 Prox	599
19613140	19613509	P5 Prox	370
19613733	19613975	P5 Prox	243
19614280	19614501	P5 Prox	222
19614666	19615037	P5 Prox	372
19615470	19616207	P5 Prox	738
19616503	19616530	P5 Prox	28
19616834	19616869	P5 Prox	36
19618730	19618750	P5 Prox	21
19618821	19619064	P5 Prox	244
19619430	19619797	P5 Prox	368
19619926	19621024	P5 Prox	1099
19624152	19624219	P5 Prox	68
19624315	19624444	P5 Prox	130
19624588	19628717	P5 Prox	4130
19628758	19630622	P5 Prox	1865
19630680	19631050	P5 Prox	371
19631428	19631481	P5 Prox	54
19631649	19631655	P5 Prox	7
19636122	19637462	P5 Prox	1341
19637574	19638243	P5 Prox	670
19638274	19638274	P5 Prox	1
19638560	19638874	P5 Prox	315
19639013	19639040	P5 Prox	28
19639617	19639617	P5 Prox	1
19639851	19639856	P5 Prox	6
19640528	19640529	P5 Prox	2
19643566	19643567	P5 Prox	2
19649672	19649677	P5 Prox	6
19650467	19651125	P5 Prox	659
19651412	19651503	P5 Prox	92
19651552	19651850	P5 Prox	299
19652840	19652840	P5 Prox	1
19653464	19654012	P5 Prox	549
19654120	19654203	P5 Prox	84
19654292	19654396	P5 Prox	105
19654453	19655123	P5 Prox	671
19655197	19655459	P5 Prox	263
19655975	19656810	P5 Prox	836
19656912	19657113	P5 Prox	202
19657203	19657264	P5 Prox	62
19657345	19657350	P5 Prox	6
19657388	19657603	P5 Prox	216
19657638	19658377	P5 Prox	740
19660699	19660699	P5 Prox	1
19662755	19662760	P5 Prox	6
19662919	19662920	P5 Prox	2
19663057	19663073	P5 Prox	17
19663577	19663578	P5 Prox	2
19665211	19665237	P5 Prox	27
19665780	19665797	P5 Prox	18
19669353	19669743	P5 Prox	391
19669859	19670664	P5 Prox	806
19670884	19671358	P5 Prox	475
19671406	19671653	P5 Prox	248
19671772	19672288	P5 Prox	517
19679161	19679397	P5 Prox	237
19679476	19680230	P5 Prox	755
19680846	19681727	P5 Prox	882
19681818	19681820	P5 Prox	3
19682533	19683561	P5 Prox	1029
19683859	19683859	P5 Prox	1
19683890	19683898	P5 Prox	9
19684370	19684523	P5 Prox	154
19684789	19684820	P5 Prox	32
19685420	19685420	P5 Prox	1
19685683	19685717	P5 Prox	35
19685799	19685851	P5 Prox	53
19686220	19686221	P5 Prox	2
19686518	19687265	P5 Prox	748
19687318	19687321	P5 Prox	4
19687462	19687478	P5 Prox	17
19687519	19687596	P5 Prox	78
19687853	19688182	P5 Prox	330
19688365	19688427	P5 Prox	63
19688699	19688749	P5 Prox	51
19688774	19688964	P5 Prox	191
19689232	19689650	P5 Prox	419
19690027	19690048	P5 Prox	22
19690413	19690500	P5 Prox	88
19690589	19690592	P5 Prox	4
19690701	19690767	P5 Prox	67
19690893	19690970	P5 Prox	78
19691006	19691048	P5 Prox	43
19691084	19691852	P5 Prox	769
19691888	19691913	P5 Prox	26
19692525	19692525	P5 Prox	1
19692740	19692759	P5 Prox	20
19692921	19692989	P5 Prox	69
19693287	19693289	P5 Prox	3
19693650	19693657	P5 Prox	8
19693980	19694841	P5 Prox	862
19695461	19695489	P5 Prox	29
19695571	19695816	P5 Prox	246
19696167	19696433	P5 Prox	267
19696471	19696484	P5 Prox	14
19696766	19696767	P5 Prox	2
19696986	19696997	P5 Prox	12
19697249	19698311	P5 Prox	1063
19698371	19699127	P5 Prox	757
19699285	19699407	P5 Prox	123
19699707	19699708	P5 Prox	2
19699739	19699837	P5 Prox	99
19699940	19699957	P5 Prox	18
19700261	19700398	P5 Prox	138
19700621	19700831	P5 Prox	211
19701044	19701511	P5 Prox	468
19701557	19701649	P5 Prox	93
19702508	19702526	P5 Prox	19
19704397	19704836	P5 Prox	440
19705001	19705102	P5 Prox	102
19705201	19705282	P5 Prox	82
19705425	19705493	P5 Prox	69
19705793	19705909	P5 Prox	117
19705998	19706034	P5 Prox	37
19706084	19706117	P5 Prox	34
19706685	19706687	P5 Prox	3
19706796	19706838	P5 Prox	43
19707031	19707107	P5 Prox	77
19707294	19707501	P5 Prox	208
19707572	19708290	P5 Prox	719
19709322	19709432	P5 Prox	111
19709903	19709923	P5 Prox	21
19710007	19710045	P5 Prox	39
19710330	19710331	P5 Prox	2
19710817	19710821	P5 Prox	5
19711056	19711526	P5 Prox	471
19711678	19711683	P5 Prox	6
19711903	19712272	P5 Prox	370
19712909	19713171	P5 Prox	263
19713471	19713688	P5 Prox	218
19714405	19714443	P5 Prox	39
19718526	19718592	P5 Prox	67
19718813	19718884	P5 Prox	72
19719431	19720063	P5 Prox	633
19720197	19720197	P5 Prox	1
19720709	19720709	P5 Prox	1
19721013	19721016	P5 Prox	4
19721519	19721608	P5 Prox	90
19726867	19727360	P5 Prox	494
19727414	19727427	P5 Prox	14
19727459	19727461	P5 Prox	3
19727619	19727619	P5 Prox	1
19729736	19730385	P5 Prox	650
19730468	19730505	P5 Prox	38
19730869	19733290	P5 Prox	2422
19733327	19734846	P5 Prox	1520
19734869	19735394	P5 Prox	526
19735736	19736736	P5 Prox	1001
19736777	19736808	P5 Prox	32
19736837	19738169	P5 Prox	1333
19739448	19740083	P5 Prox	636
19740172	19740865	P5 Prox	694
19741217	19741683	P5 Prox	467
19741964	19742021	P5 Prox	58
19742363	19742836	P5 Prox	474
19743136	19743433	P5 Prox	298
19743749	19744143	P5 Prox	395
19744176	19744217	P5 Prox	42
19744257	19744547	P5 Prox	291
19744815	19744831	P5 Prox	17
19745662	19745663	P5 Prox	2
19746806	19746883	P5 Prox	78
19746911	19746964	P5 Prox	54
19747258	19747468	P5 Prox	211
19748372	19748545	P5 Prox	174
19748851	19749301	P5 Prox	451
19749615	19749805	P5 Prox	191
19750044	19750101	P5 Prox	58
19750468	19751340	P5 Prox	873
19751634	19752581	P5 Prox	948
19752807	19752820	P5 Prox	14
19752991	19752996	P5 Prox	6
19753264	19753265	P5 Prox	2
19753318	19753403	P5 Prox	86
19753689	19753693	P5 Prox	5
19753924	19753934	P5 Prox	11
19754267	19754446	P5 Prox	180
19754506	19754582	P5 Prox	77
19754847	19754884	P5 Prox	38
19755045	19755350	P5 Prox	306
19755384	19755513	P5 Prox	130
19755788	19755989	P5 Prox	202
19756264	19756579	P5 Prox	316
19756770	19756771	P5 Prox	2
19756909	19757124	P5 Prox	216
19757396	19758799	P5 Prox	1404
19758823	19758965	P5 Prox	143
19759027	19759318	P5 Prox	292
19759715	19761029	P5 Prox	1315
19761299	19761309	P5 Prox	11
19761377	19761444	P5 Prox	68
19761555	19761877	P5 Prox	323
19762132	19762265	P5 Prox	134
19762394	19762409	P5 Prox	16
19762445	19763078	P5 Prox	634
19763380	19763384	P5 Prox	5
19775301	19775302	P5 Prox	2
19780593	19780600	P5 Prox	8
19800055	19800068	P5 Prox	14
19801420	19801467	P5 Prox	48
19817101	19817261	P5 Prox	161
19817560	19818515	P5 Prox	956
19818623	19820235	P5 Prox	1613
19826385	19826684	P5 Prox	300
19826962	19827292	P5 Prox	331
19827607	19827916	P5 Prox	310
19828042	19828235	P5 Prox	194
19828827	19828827	P5 Prox	1
19828907	19829299	P5 Prox	393
19829586	19829916	P5 Prox	331
19830118	19830677	P5 Prox	560
19830851	19831180	P5 Prox	330
19831656	19831801	P5 Prox	146
19831928	19831953	P5 Prox	26
19832231	19832233	P5 Prox	3
19832913	19832922	P5 Prox	10
19833176	19835159	P5 Prox	1984
19836260	19836260	P5 Prox	1
19836405	19837936	P5 Prox	1532
19838458	19839373	P5 Prox	916
19839669	19840031	P5 Prox	363
19840649	19841705	P5 Prox	1057
19841921	19841922	P5 Prox	2
19842165	19842176	P5 Prox	12
19842207	19842254	P5 Prox	48
19842764	19842764	P5 Prox	1
19843022	19843034	P5 Prox	13
19843213	19843730	P5 Prox	518
19850574	19850934	P5 Prox	361
19851268	19851273	P5 Prox	6
19851359	19851445	P5 Prox	87
19851606	19851636	P5 Prox	31
19851701	19852487	P5 Prox	787
19852929	19853730	P5 Prox	802
19853768	19855629	P5 Prox	1862
19855826	19856699	P5 Prox	874
19857285	19857530	P5 Prox	246
19857592	19857626	P5 Prox	35
19863795	19863826	P5 Prox	32
19864142	19864145	P5 Prox	4
19868021	19868040	P5 Prox	20
19868145	19868145	P5 Prox	1
19868177	19870082	P5 Prox	1906
19871832	19871922	P5 Prox	91
19872159	19872174	P5 Prox	16
19872442	19872464	P5 Prox	23
19872506	19872511	P5 Prox	6
19872915	19873003	P5 Prox	89
19873428	19873445	P5 Prox	18
19873706	19873716	P5 Prox	11
19874954	19874969	P5 Prox	16
19875021	19875164	P5 Prox	144
19875368	19875368	P5 Prox	1
19875484	19875519	P5 Prox	36
19875765	19875841	P5 Prox	77
19875994	19876104	P5 Prox	111
19876391	19876998	P5 Prox	608
19877051	19877460	P5 Prox	410
19877495	19878006	P5 Prox	512
19878183	19878184	P5 Prox	2
19878221	19878303	P5 Prox	83
19878582	19878637	P5 Prox	56
19878877	19878889	P5 Prox	13
19878924	19879359	P5 Prox	436
19880008	19880013	P5 Prox	6
19880160	19880174	P5 Prox	15
19880527	19880551	P5 Prox	25
19880656	19882233	P5 Prox	1578
19882362	19882852	P5 Prox	491
19883035	19883424	P5 Prox	390
19885173	19885203	P5 Prox	31
19886661	19886671	P5 Prox	11
19886865	19886876	P5 Prox	12
19887296	19887301	P5 Prox	6
19887326	19887362	P5 Prox	37
19887586	19887650	P5 Prox	65
19887915	19887925	P5 Prox	11
19887952	19891019	P5 Prox	3068
19891042	19891065	P5 Prox	24
19891355	19891404	P5 Prox	50
19891895	19891896	P5 Prox	2
19892073	19892280	P5 Prox	208
19892324	19892419	P5 Prox	96
19892633	19892868	P5 Prox	236
19893180	19894211	P5 Prox	1032
19894793	19895318	P5 Prox	526
19895351	19896083	P5 Prox	733
19896187	19896781	P5 Prox	595
19897217	19897500	P5 Prox	284
19898628	19899259	P5 Prox	632
19899731	19899886	P5 Prox	156
19899973	19900172	P5 Prox	200
19900191	19900877	P5 Prox	687
19901043	19901074	P5 Prox	32
19901113	19901716	P5 Prox	604
19901878	19902975	P5 Prox	1098
19903026	19903125	P5 Prox	100
19903152	19903351	P5 Prox	200
19903578	19904464	P5 Prox	887
19904763	19906946	P5 Prox	2184
19907003	19908390	P5 Prox	1388
19908466	19909055	P5 Prox	590
19909362	19910746	P5 Prox	1385
19911171	19913132	P5 Prox	1962
19913293	19913335	P5 Prox	43
19913550	19913593	P5 Prox	44
19913658	19913813	P5 Prox	156
19913913	19913944	P5 Prox	32
19914009	19914035	P5 Prox	27
19914178	19914443	P5 Prox	266
19914500	19914703	P5 Prox	204
19914815	19914907	P5 Prox	93
19915079	19915100	P5 Prox	22
19915325	19915349	P5 Prox	25
19915391	19915725	P5 Prox	335
19916167	19916194	P5 Prox	28
19918213	19918231	P5 Prox	19
19919725	19920146	P5 Prox	422
19920170	19920496	P5 Prox	327
19920704	19922838	P5 Prox	2135
19922997	19923811	P5 Prox	815
19924027	19924118	P5 Prox	92
19924404	19924488	P5 Prox	85
19924514	19924521	P5 Prox	8
19924793	19926316	P5 Prox	1524
19926343	19926422	P5 Prox	80
19926475	19926623	P5 Prox	149
19926806	19926825	P5 Prox	20
19927023	19929084	P5 Prox	2062
19929377	19929613	P5 Prox	237
19929897	19930059	P5 Prox	163
19930356	19930476	P5 Prox	121
19930784	19931285	P5 Prox	502
19931450	19931620	P5 Prox	171
19931652	19932056	P5 Prox	405
19932105	19934950	P5 Prox	2846
19934950	19935612	P5 Dist	663
19935783	19936105	P5 Dist	323
19936728	19937214	P5 Dist	487
19937454	19938073	P5 Dist	620
19938593	19938616	P5 Dist	24
19938635	19938646	P5 Dist	12
19943250	19943250	P5 Dist	1
19944057	19944298	P5 Dist	242
19944582	19945483	P5 Dist	902
19945658	19946629	P5 Dist	972
19947551	19947590	P5 Dist	40
19947755	19947755	P5 Dist	1
19947786	19948092	P5 Dist	307
19948269	19948272	P5 Dist	4
19948538	19949019	P5 Dist	482
19949061	19949569	P5 Dist	509
19950362	19951362	P5 Dist	1001
19951402	19954164	P5 Dist	2763
19954761	19954945	P5 Dist	185
19955165	19955169	P5 Dist	5
19955632	19955816	P5 Dist	185
19956478	19957264	P5 Dist	787
19957570	19958005	P5 Dist	436
19958095	19958106	P5 Dist	12
19958323	19958328	P5 Dist	6
19958755	19958755	P5 Dist	1
19963019	19963116	P5 Dist	98
19963737	19963739	P5 Dist	3
19963785	19963812	P5 Dist	28
19963874	19963879	P5 Dist	6
19964493	19964512	P5 Dist	20
19965189	19965272	P5 Dist	84
19965928	19966023	P5 Dist	96
19966091	19966355	P5 Dist	265
19966529	19966548	P5 Dist	20
19966868	19967082	P5 Dist	215
19968731	19968731	P5 Dist	1
19969228	19969278	P5 Dist	51
19969351	19969475	P5 Dist	125
19971402	19971406	P5 Dist	5
19972341	19972352	P5 Dist	12
19973208	19973315	P5 Dist	108
19978390	19978391	P5 Dist	2
19978651	19978722	P5 Dist	72
19983111	19983119	P5 Dist	9
19983968	19983970	P5 Dist	3
19986672	19986672	P5 Dist	1
19986701	19986807	P5 Dist	107
19987080	19987133	P5 Dist	54
19987681	19987892	P5 Dist	212
19988618	19988625	P5 Dist	8
19989241	19992124	P5 Dist	2884
19993339	19993489	P5 Dist	151
19993921	19995191	P5 Dist	1271
19995521	19995948	P5 Dist	428
19996172	19996193	P5 Dist	22
19997114	19997287	P5 Dist	174
19998117	19998596	P5 Dist	480
19998975	19999344	P5 Dist	370
19999531	19999576	P5 Dist	46
19999634	20000966	P5 Dist	1333
20001000	20001238	P5 Dist	239
20001266	20001274	P5 Dist	9
20001298	20001481	P5 Dist	184
20012669	20012731	P5 Dist	63
20012765	20012769	P5 Dist	5
20017330	20017330	P5 Dist	1
20018782	20019076	P5 Dist	295
20019173	20019185	P5 Dist	13
20019206	20019286	P5 Dist	81
20019587	20019602	P5 Dist	16
20019749	20019913	P5 Dist	165
20020190	20021496	P5 Dist	1307
20021528	20022117	P5 Dist	590
20022207	20022443	P5 Dist	237
20022471	20022668	P5 Dist	198
20023559	20023791	P5 Dist	233
20024125	20025409	P5 Dist	1285
20025484	20025496	P5 Dist	13
20025722	20025751	P5 Dist	30
20026072	20026963	P5 Dist	892
20026995	20027011	P5 Dist	17
20027048	20027736	P5 Dist	689
20027986	20027998	P5 Dist	13
20028061	20028061	P5 Dist	1
20028157	20028385	P5 Dist	229
20028481	20031869	P5 Dist	3389
20031934	20032412	P5 Dist	479
20032716	20033970	P5 Dist	1255
20034238	20034399	P5 Dist	162
20034467	20034527	P5 Dist	61
20034848	20034917	P5 Dist	70
20035033	20035045	P5 Dist	13
20035088	20035426	P5 Dist	339
20040387	20040388	P5 Dist	2
20040692	20040707	P5 Dist	16
20041335	20042385	P5 Dist	1051
20042573	20042731	P5 Dist	159
20042784	20043123	P5 Dist	340
20043315	20043731	P5 Dist	417
20044118	20044174	P5 Dist	57
20045267	20045269	P5 Dist	3
20045554	20045568	P5 Dist	15
20045596	20045596	P5 Dist	1
20046823	20046864	P5 Dist	42
20047471	20047641	P5 Dist	171
20047855	20047867	P5 Dist	13
20048335	20048597	P5 Dist	263
20049166	20049291	P5 Dist	126
20049753	20049889	P5 Dist	137
20050223	20050659	P5 Dist	437
20050750	20050760	P5 Dist	11
20051002	20051007	P5 Dist	6
20051433	20051434	P5 Dist	2
20055590	20055656	P5 Dist	67
20056065	20056065	P5 Dist	1
20062094	20062099	P5 Dist	6
20063093	20063109	P5 Dist	17
20613586	20613601	P4 Prox	16
20613623	20613646	P4 Prox	24
20614163	20614588	P4 Prox	426
20614668	20614781	P4 Prox	114
20614997	20615482	P4 Prox	486
20616102	20616414	P4 Prox	313
20616543	20619165	P4 Prox	2623
20619244	20619486	P4 Prox	243
20619556	20620346	P4 Prox	791
20620631	20620775	P4 Prox	145
20620876	20620905	P4 Prox	30
20620934	20621571	P4 Prox	638
20621776	20622243	P4 Prox	468
20622537	20622666	P4 Prox	130
20622965	20623109	P4 Prox	145
20623394	20623594	P4 Prox	201
20623905	20626017	P4 Prox	2113
20626210	20626238	P4 Prox	29
20626273	20626274	P4 Prox	2
20626383	20626588	P4 Prox	206
20626853	20627375	P4 Prox	523
20627528	20627531	P4 Prox	4
20627904	20628468	P4 Prox	565
20628962	20629009	P4 Prox	48
20629078	20629079	P4 Prox	2
20629110	20629147	P4 Prox	38
20629381	20629481	P4 Prox	101
20629665	20629811	P4 Prox	147
20629842	20630958	P4 Prox	1117
20631243	20631354	P4 Prox	112
20631630	20631719	P4 Prox	90
20631981	20632761	P4 Prox	781
20632898	20634584	P4 Prox	1687
20634792	20634947	P4 Prox	156
20635036	20635191	P4 Prox	156
20635222	20635475	P4 Prox	254
20635608	20635842	P4 Prox	235
20636111	20636757	P4 Prox	647
20637560	20637578	P4 Prox	19
20637662	20638165	P4 Prox	504
20638258	20638472	P4 Prox	215
20638953	20639178	P4 Prox	226
20639468	20639480	P4 Prox	13
20640976	20640979	P4 Prox	4
20641170	20641310	P4 Prox	141
20642235	20642235	P4 Prox	1
20642343	20643217	P4 Prox	875
20643257	20643388	P4 Prox	132
20643705	20643723	P4 Prox	19
20643824	20644659	P4 Prox	836
20644924	20645009	P4 Prox	86
20645032	20645811	P4 Prox	780
20645873	20645878	P4 Prox	6
20646068	20646267	P4 Prox	200
20646301	20646795	P4 Prox	495
20646848	20647567	P4 Prox	720
20647707	20647825	P4 Prox	119
20648044	20648396	P4 Prox	353
20648561	20648562	P4 Prox	2
20648631	20649513	P4 Prox	883
20649600	20649754	P4 Prox	155
20650254	20650558	P4 Prox	305
20650576	20650870	P4 Prox	295
20651787	20652270	P4 Prox	484
20652707	20652995	P4 Prox	289
20653014	20653125	P4 Prox	112
20653163	20653556	P4 Prox	394
20653664	20653973	P4 Prox	310
20654270	20654981	P4 Prox	712
20655070	20656628	P4 Prox	1559
20656901	20657061	P4 Prox	161
20657426	20657428	P4 Prox	3
20657517	20657539	P4 Prox	23
20657780	20658058	P4 Prox	279
20658168	20658176	P4 Prox	9
20658489	20659053	P4 Prox	565
20659348	20659374	P4 Prox	27
20659430	20659475	P4 Prox	46
20659519	20659692	P4 Prox	174
20659745	20659789	P4 Prox	45
20659948	20659971	P4 Prox	24
20660424	20660476	P4 Prox	53
20660749	20660761	P4 Prox	13
20660868	20664226	P4 Prox	3359
20664511	20664574	P4 Prox	64
20664799	20664827	P4 Prox	29
20665311	20665347	P4 Prox	37
20665477	20665486	P4 Prox	10
20667664	20667701	P4 Prox	38
20668831	20669166	P4 Prox	336
20669387	20669820	P4 Prox	434
20669853	20669878	P4 Prox	26
20670008	20671815	P4 Prox	1808
20671988	20672002	P4 Prox	15
20672157	20672187	P4 Prox	31
20672480	20672507	P4 Prox	28
20672875	20672875	P4 Prox	1
20673042	20673054	P4 Prox	13
20673198	20673209	P4 Prox	12
20673431	20673452	P4 Prox	22
20673621	20673939	P4 Prox	319
20674062	20674071	P4 Prox	10
20674101	20674114	P4 Prox	14
20674353	20674544	P4 Prox	192
20674711	20674793	P4 Prox	83
20674962	20675436	P4 Prox	475
20675471	20676550	P4 Prox	1080
20676837	20676945	P4 Prox	109
20677418	20677454	P4 Prox	37
20677771	20677919	P4 Prox	149
20677954	20677981	P4 Prox	28
20678096	20678223	P4 Prox	128
20678380	20678598	P4 Prox	219
20679339	20679496	P4 Prox	158
20680733	20680735	P4 Prox	3
20680842	20680928	P4 Prox	87
20681224	20681351	P4 Prox	128
20681488	20681754	P4 Prox	267
20682235	20682609	P4 Prox	375
20689136	20689642	P4 Prox	507
20691211	20692262	P4 Prox	1052
20692839	20692871	P4 Prox	33
20692998	20693251	P4 Prox	254
20693506	20693605	P4 Prox	100
20693892	20694167	P4 Prox	276
20694212	20694716	P4 Prox	505
20694921	20695009	P4 Prox	89
20695162	20695163	P4 Prox	2
20695586	20696378	P4 Prox	793
20696421	20698626	P4 Prox	2206
20698689	20698701	P4 Prox	13
20698942	20699029	P4 Prox	88
20699459	20699888	P4 Prox	430
20699989	20700228	P4 Prox	240
20700294	20700388	P4 Prox	95
20700596	20700644	P4 Prox	49
20700702	20701201	P4 Prox	500
20701241	20701264	P4 Prox	24
20702057	20702227	P4 Prox	171
20702710	20703754	P4 Prox	1045
20703983	20704345	P4 Prox	363
20704528	20704613	P4 Prox	86
20704675	20705267	P4 Prox	593
20705308	20706473	P4 Prox	1166
20706708	20707952	P4 Prox	1245
20708152	20708231	P4 Prox	80
20708275	20710669	P4 Prox	2395
20711048	20711163	P4 Prox	116
20711199	20711548	P4 Prox	350
20711836	20712264	P4 Prox	429
20712321	20713104	P4 Prox	784
20713278	20713851	P4 Prox	574
20714630	20714652	P4 Prox	23
20715624	20715627	P4 Prox	4
20716452	20716748	P4 Prox	297
20717111	20717203	P4 Prox	93
20717232	20717236	P4 Prox	5
20717588	20717767	P4 Prox	180
20721424	20721584	P4 Prox	161
20721700	20722687	P4 Prox	988
20722880	20723492	P4 Prox	613
20723778	20725373	P4 Prox	1596
20725416	20725940	P4 Prox	525
20725986	20727516	P4 Prox	1531
20727821	20728443	P4 Prox	623
20728984	20729030	P4 Prox	47
20737156	20737215	P4 Prox	60
20737431	20738807	P4 Prox	1377
20739038	20741857	P4 Prox	2820
20741887	20743335	P4 Prox	1449
20743711	20746681	P4 Prox	2971
20746710	20748267	P4 Prox	1558
20748366	20749940	P4 Prox	1575
20750111	20751034	P4 Prox	924
20751056	20751060	P4 Prox	5
20751345	20751363	P4 Prox	19
20751850	20751887	P4 Prox	38
20752021	20752118	P4 Prox	98
20754333	20754333	P4 Prox	1
20759522	20759530	P4 Prox	9
20760100	20760356	P4 Prox	257
20760664	20761013	P4 Prox	350
20761041	20761931	P4 Prox	891
20761980	20762084	P4 Prox	105
20762148	20762452	P4 Prox	305
20763007	20763079	P4 Prox	73
20763231	20763639	P4 Prox	409
20763893	20766364	P4 Prox	2472
20766974	20768669	P4 Prox	1696
20768729	20769945	P4 Prox	1217
20770080	20770673	P4 Prox	594
20770841	20771017	P4 Prox	177
20771053	20771450	P4 Prox	398
20771740	20771938	P4 Prox	199
20772210	20772419	P4 Prox	210
20772723	20774579	P4 Prox	1857
20774722	20774807	P4 Prox	86
20775051	20775067	P4 Prox	17
20775365	20776343	P4 Prox	979
20776637	20776787	P4 Prox	151
20777830	20777875	P4 Prox	46
20778780	20778781	P4 Prox	2
20778818	20778818	P4 Prox	1
20779094	20779095	P4 Prox	2
20780619	20780622	P4 Prox	4
20782541	20784411	P4 Prox	1871
20788251	20788252	P4 Prox	2
20788855	20789094	P4 Prox	240
20789341	20789818	P4 Prox	478
20790127	20790282	P4 Prox	156
20790334	20791072	P4 Prox	739
20791373	20791535	P4 Prox	163
20792610	20792654	P4 Prox	45
20799368	20799377	P4 Prox	10
20799992	20800178	P4 Prox	187
20800487	20800511	P4 Prox	25
20800640	20800643	P4 Prox	4
20801023	20801585	P4 Prox	563
20801765	20801772	P4 Prox	8
20802077	20802205	P4 Prox	129
20841992	20842083	P4 Dist	92
20842388	20842395	P4 Dist	8
20842592	20843149	P4 Dist	558
20843529	20843532	P4 Dist	4
20843643	20843685	P4 Dist	43
20843994	20844180	P4 Dist	187
20844795	20844801	P4 Dist	7
20850651	20850655	P4 Dist	5
20851518	20851565	P4 Dist	48
20852637	20852799	P4 Dist	163
20853100	20853838	P4 Dist	739
20853890	20854045	P4 Dist	156
20854354	20854831	P4 Dist	478
20855043	20855317	P4 Dist	275
20855920	20855921	P4 Dist	2
20859761	20861631	P4 Dist	1871
20865077	20865078	P4 Dist	2
20865354	20865354	P4 Dist	1
20865391	20865392	P4 Dist	2
20866299	20866344	P4 Dist	46
20867387	20867537	P4 Dist	151
20867831	20868809	P4 Dist	979
20869107	20869123	P4 Dist	17
20869367	20869452	P4 Dist	86
20869595	20871451	P4 Dist	1857
20871755	20871964	P4 Dist	210
20872236	20872434	P4 Dist	199
20872460	20872460	P4 Dist	1
20872724	20873333	P4 Dist	610
20873501	20874094	P4 Dist	594
20874229	20875445	P4 Dist	1217
20875505	20877200	P4 Dist	1696
20877810	20880281	P4 Dist	2472
20880535	20880943	P4 Dist	409
20881095	20881167	P4 Dist	73
20881722	20882026	P4 Dist	305
20882090	20883133	P4 Dist	1044
20883161	20883510	P4 Dist	350
20883818	20884074	P4 Dist	257
20884644	20884652	P4 Dist	9
20889842	20889842	P4 Dist	1
20892057	20892154	P4 Dist	98
20892288	20892325	P4 Dist	38
20892812	20892830	P4 Dist	19
20893115	20893119	P4 Dist	5
20893141	20894064	P4 Dist	924
20894235	20895809	P4 Dist	1575
20895908	20897465	P4 Dist	1558
20897494	20900464	P4 Dist	2971
20900840	20902288	P4 Dist	1449
20902318	20904605	P4 Dist	2288
20904638	20905137	P4 Dist	500
20905368	20906744	P4 Dist	1377
20906960	20907019	P4 Dist	60
20915145	20915191	P4 Dist	47
20915732	20916354	P4 Dist	623
20916659	20918189	P4 Dist	1531
20918235	20920397	P4 Dist	2163
20920683	20921294	P4 Dist	612
20921487	20922474	P4 Dist	988
20922590	20922750	P4 Dist	161
20926407	20926634	P4 Dist	228
20926938	20926942	P4 Dist	5
20926971	20927063	P4 Dist	93
20927426	20927722	P4 Dist	297
20928547	20928550	P4 Dist	4
20929522	20929544	P4 Dist	23
20930323	20930896	P4 Dist	574
20931070	20931842	P4 Dist	773
20931918	20932342	P4 Dist	425
20932630	20932979	P4 Dist	350
20933015	20933130	P4 Dist	116
20933507	20935903	P4 Dist	2397
20935947	20936026	P4 Dist	80
20936226	20937504	P4 Dist	1279
20937841	20938871	P4 Dist	1031
20938912	20939651	P4 Dist	740
20939834	20940196	P4 Dist	363
20940425	20941310	P4 Dist	886
20941351	20941469	P4 Dist	119
20941952	20942122	P4 Dist	171
20942915	20942951	P4 Dist	37
20942978	20943477	P4 Dist	500
20943535	20943583	P4 Dist	49
20943791	20943885	P4 Dist	95
20943951	20944190	P4 Dist	240
20944291	20944720	P4 Dist	430
20945150	20945237	P4 Dist	88
20945478	20945490	P4 Dist	13
20945553	20947758	P4 Dist	2206
20947801	20948592	P4 Dist	792
20949015	20949016	P4 Dist	2
20949169	20949257	P4 Dist	89
20949462	20949966	P4 Dist	505
20950011	20950286	P4 Dist	276
20950574	20950673	P4 Dist	100
20950928	20951181	P4 Dist	254
20951308	20951340	P4 Dist	33
20951917	20952968	P4 Dist	1052
20954537	20955043	P4 Dist	507
20961569	20961943	P4 Dist	375
20962424	20962690	P4 Dist	267
20962827	20962954	P4 Dist	128
20963250	20963336	P4 Dist	87
20963443	20963445	P4 Dist	3
20964682	20964839	P4 Dist	158
20965580	20965798	P4 Dist	219
20965955	20966082	P4 Dist	128
20966197	20966213	P4 Dist	17
20966260	20966407	P4 Dist	148
20966724	20966760	P4 Dist	37
20967233	20967341	P4 Dist	109
20967628	20968707	P4 Dist	1080
20968742	20969216	P4 Dist	475
20969385	20969467	P4 Dist	83
20969634	20969825	P4 Dist	192
20970064	20970077	P4 Dist	14
20970107	20970116	P4 Dist	10
20970239	20970347	P4 Dist	109
20970387	20970557	P4 Dist	171
20970726	20970747	P4 Dist	22
20970969	20970980	P4 Dist	12
20971124	20971136	P4 Dist	13
20971303	20971303	P4 Dist	1
20971671	20971698	P4 Dist	28
20971991	20972021	P4 Dist	31
20972176	20972190	P4 Dist	15
20972363	20974170	P4 Dist	1808
20974300	20974325	P4 Dist	26
20974358	20974791	P4 Dist	434
20975012	20975347	P4 Dist	336
20976477	20976514	P4 Dist	38
20978692	20978701	P4 Dist	10
20978831	20978867	P4 Dist	37
20979351	20979379	P4 Dist	29
20979604	20979667	P4 Dist	64
20979952	20983310	P4 Dist	3359
20983417	20983429	P4 Dist	13
20983702	20983754	P4 Dist	53
20984207	20984230	P4 Dist	24
20984389	20984433	P4 Dist	45
20984486	20984659	P4 Dist	174
20984703	20984748	P4 Dist	46
20984800	20984826	P4 Dist	27
20985121	20985685	P4 Dist	565
20985998	20986006	P4 Dist	9
20986116	20986394	P4 Dist	279
20986635	20986657	P4 Dist	23
20986746	20986748	P4 Dist	3
20987113	20987273	P4 Dist	161
20987546	20989104	P4 Dist	1559
20989193	20989904	P4 Dist	712
20990201	20990510	P4 Dist	310
20990618	20991011	P4 Dist	394
20991049	20991160	P4 Dist	112
20991179	20991467	P4 Dist	289
20991904	20992387	P4 Dist	484
20993304	20993598	P4 Dist	295
20993616	20993920	P4 Dist	305
20994420	20994574	P4 Dist	155
20994661	20995542	P4 Dist	882
20995611	20995612	P4 Dist	2
20995777	20996129	P4 Dist	353
20996348	20996466	P4 Dist	119
20996606	20997325	P4 Dist	720
20997378	20997872	P4 Dist	495
20997906	20998105	P4 Dist	200
20998369	20999140	P4 Dist	772
20999163	20999248	P4 Dist	86
20999513	21000348	P4 Dist	836
21000449	21000467	P4 Dist	19
21000784	21000913	P4 Dist	130
21000955	21001829	P4 Dist	875
21001937	21001937	P4 Dist	1
21002862	21003002	P4 Dist	141
21003193	21003196	P4 Dist	4
21004700	21004703	P4 Dist	4
21004993	21005218	P4 Dist	226
21005699	21005913	P4 Dist	215
21006006	21006509	P4 Dist	504
21006593	21006611	P4 Dist	19
21007414	21008060	P4 Dist	647
21008329	21008563	P4 Dist	235
21008696	21008949	P4 Dist	254
21008991	21009135	P4 Dist	145
21009224	21009379	P4 Dist	156
21009587	21011273	P4 Dist	1687
21011410	21012190	P4 Dist	781
21012450	21012539	P4 Dist	90
21012815	21012926	P4 Dist	112
21013211	21014327	P4 Dist	1117
21014358	21014504	P4 Dist	147
21014688	21014788	P4 Dist	101
21015022	21015059	P4 Dist	38
21015090	21015091	P4 Dist	2
21015160	21015207	P4 Dist	48
21015701	21016265	P4 Dist	565
21016638	21016641	P4 Dist	4
21016794	21017316	P4 Dist	523
21017581	21017786	P4 Dist	206
21017895	21017896	P4 Dist	2
21017931	21017959	P4 Dist	29
21018152	21020264	P4 Dist	2113
21020575	21020775	P4 Dist	201
21021060	21021204	P4 Dist	145
21021503	21021632	P4 Dist	130
21021926	21022003	P4 Dist	78
21022042	21022393	P4 Dist	352
21022598	21023235	P4 Dist	638
21023264	21023293	P4 Dist	30
21023394	21023538	P4 Dist	145
21023823	21024613	P4 Dist	791
21024683	21024925	P4 Dist	243
21025004	21027626	P4 Dist	2623
21027755	21028067	P4 Dist	313
21028687	21029172	P4 Dist	486
21029388	21030006	P4 Dist	619
21030523	21030546	P4 Dist	24
21030568	21030583	P4 Dist	16
24071634	24071658	b1	25
24071983	24072465	b1	483
24072765	24074711	b1	1947
24075107	24075178	b1	72
24075495	24076971	b1	1477
24077262	24078360	b1	1099
24078410	24078678	b1	269
24078957	24078967	b1	11
24078995	24080998	b1	2004
24081307	24083067	b1	1761
24083173	24083616	b1	444
24084019	24084123	b1	105
24084198	24084361	b1	164
24084411	24084413	b1	3
24084521	24088811	b1	4291
24089151	24090915	b1	1765
24091505	24095281	b1	3777
24095560	24095970	b1	411
24096242	24097757	b1	1516
24098222	24099587	b1	1366
24099891	24103226	b1	3336
24103486	24104198	b1	713
24104495	24104496	b1	2
24105021	24105092	b1	72
24105213	24106299	b1	1087
24106349	24106358	b1	10
24106515	24106885	b1	371
24107016	24107663	b1	648
24107689	24108107	b1	419
24108295	24108844	b1	550
24109044	24109338	b1	295
24109437	24110289	b1	853
24110398	24110552	b1	155
24110702	24110777	b1	76
24110978	24111761	b1	784
24112450	24113014	b1	565
24113163	24113215	b1	53
24113475	24113480	b1	6
24113523	24113523	b1	1
24113642	24113774	b1	133
24115652	24117056	b1	1405
24117362	24117562	b1	201
24117849	24118042	b1	194
24118340	24118620	b1	281
24118688	24119006	b1	319
24119189	24121223	b1	2035
24121461	24121884	b1	424
24122043	24122125	b1	83
24122350	24122362	b1	13
24122419	24123734	b1	1316
24123762	24124109	b1	348
24124430	24124652	b1	223
24125029	24125032	b1	4
24127809	24127865	b1	57
24129417	24129500	b1	84
24129629	24129655	b1	27
24130158	24130175	b1	18
24130344	24130352	b1	9
24134143	24134400	b1	258
24134503	24134812	b1	310
24134934	24134935	b1	2
24135685	24135686	b1	2
24135762	24135810	b1	49
24136020	24136410	b1	391
24136509	24137022	b1	514
24137192	24137840	b1	649
24137873	24137879	b1	7
24138671	24139352	b1	682
24142412	24142413	b1	2
24142553	24142775	b1	223
24142853	24143407	b1	555
24146851	24147345	b1	495
24147480	24148979	b1	1500
24149026	24149751	b1	726
24149833	24151988	b1	2156
24152363	24153819	b1	1457
24153849	24155803	b1	1955
24155888	24156660	b1	773
24156895	24156966	b1	72
24157265	24158114	b1	850
24158208	24158573	b1	366
24158804	24158841	b1	38
24158967	24158967	b1	1
24164339	24164340	b1	2
24167673	24168308	b1	636
24168582	24170918	b1	2337
24171293	24172347	b1	1055
24172633	24175578	b1	2946
24175603	24175897	b1	295
24176073	24177292	b1	1220
24180649	24180664	b1	16
24181916	24182117	b1	202
24182462	24182564	b1	103
24182860	24183174	b1	315
24184004	24184007	b1	4
24184216	24184249	b1	34
24184569	24184577	b1	9
24184861	24184883	b1	23
24185655	24186222	b1	568
24186502	24187079	b1	578
24193597	24193828	b1	232
24193860	24194303	b1	444
24194590	24196154	b1	1565
24196349	24196621	b1	273
24196702	24196706	b1	5
24196919	24197822	b1	904
24197923	24197935	b1	13
24198418	24198919	b1	502
24198970	24199018	b1	49
24199221	24199318	b1	98
24199379	24199620	b1	242
24199715	24200372	b1	658
24200402	24200898	b1	497
24201038	24201160	b1	123
24201181	24204706	b1	3526
24204984	24205127	b1	144
24205168	24205308	b1	141
24205663	24205784	b1	122
24205914	24205971	b1	58
24206096	24206290	b1	195
24206875	24206875	b1	1
24206955	24207349	b1	395
24207671	24207922	b1	252
24207980	24208010	b1	31
24208228	24208312	b1	85
24208387	24208711	b1	325
24209038	24209214	b1	177
24209258	24209544	b1	287
24209734	24209832	b1	99
24210844	24211878	b1	1035
24212242	24212346	b1	105
24212645	24212651	b1	7
24212678	24212762	b1	85
24213915	24214157	b1	243
24214795	24215442	b1	648
24216176	24216452	b1	277
24216720	24216969	b1	250
24217119	24217123	b1	5
24217711	24218760	b1	1050
24219790	24219794	b1	5
24220213	24220214	b1	2
24220388	24220907	b1	520
24222211	24222247	b1	37
24222584	24222587	b1	4
24223145	24223210	b1	66
24223239	24223342	b1	104
24223473	24223600	b1	128
24223904	24224005	b1	102
24224302	24224313	b1	12
24225237	24225405	b1	169
24226141	24226312	b1	172
24226499	24226892	b1	394
24227340	24228174	b1	835
24228200	24228594	b1	395
24228677	24228726	b1	50
24228807	24228807	b1	1
24228870	24228977	b1	108
24229006	24230127	b1	1122
24230315	24231214	b1	900
24231801	24232047	b1	247
24232114	24232147	b1	34
24238036	24238041	b1	6
24238220	24238264	b1	45
24238501	24238503	b1	3
24239239	24241200	t1	1962
24241253	24241376	t1	124
24241419	24242399	t1	981
24242451	24243351	t1	901
24243873	24244600	t1	728
24244620	24245916	t1	1297
24246426	24247410	t1	985
24247436	24247659	t1	224
24247701	24248875	t1	1175
24249170	24250859	t1	1690
24250917	24251830	t1	914
24252151	24252239	t1	89
24252259	24252634	t1	376
24253168	24254139	t1	972
24254185	24255049	t1	865
24255432	24256274	t1	843
24256322	24256484	t1	163
24257379	24257510	t1	132
24257904	24259823	t1	1920
24259846	24259894	t1	49
24259937	24260270	t1	334
24260363	24260809	t1	447
24261342	24262323	t1	982
24262386	24263287	t1	902
24263517	24264513	t1	997
24264532	24264732	t1	201
24264775	24265690	t1	916
24266207	24267223	t1	1017
24267254	24267299	t1	46
24267466	24267629	t1	164
24267700	24269696	t1	1997
24269742	24270917	t1	1176
24270937	24271437	t1	501
24271497	24272596	t1	1100
24272962	24273475	t1	514
24273525	24274065	t1	541
24274144	24274863	t1	720
24275394	24275822	t1	429
24275850	24276354	t1	505
24276428	24276742	t1	315
24276805	24277292	t1	488
24277582	24278183	t1	602
24278282	24278287	t1	6
24278400	24278448	t1	49
24278550	24278552	t1	3
24278698	24279435	t1	738
24279815	24280879	t1	1065
24280902	24283332	t1	2431
24283363	24283419	t1	57
24283483	24283487	t1	5
24283649	24285580	t1	1932
24285622	24285811	t1	190
24285832	24285879	t1	48
24285974	24285976	t1	3
24286122	24288301	t1	2180
24288361	24289259	t1	899
24289819	24290749	t1	931
24290800	24291701	t1	902
24292215	24293240	t1	1026
24293466	24294189	t1	724
24294647	24295355	t1	709
24295417	24295857	t1	441
24295881	24296171	t1	291
24296203	24296348	t1	146
24296369	24296400	t1	32
24296512	24296514	t1	3
24296658	24298889	t1	2232
24298981	24299281	t1	301
24299359	24299791	t1	433
24299843	24299851	t1	9
24300309	24300813	t1	505
24300839	24302325	t1	1487
24302375	24302816	t1	442
24302844	24302930	t1	87
24303352	24303792	t1	441
24304047	24305272	t1	1226
24305294	24305919	t1	626
24306655	24307271	t1	617
24307316	24307817	t1	502
24307849	24307851	t1	3
24307939	24308033	t1	95
24308106	24310289	t1	2184
24310342	24310849	t1	508
24311294	24311610	t1	317
24311649	24311792	t1	144
24311980	24312019	t1	40
24312313	24312320	t1	8
24312637	24312683	t1	47
24312994	24313059	t1	66
24313344	24313809	t1	466
24314092	24316068	t1	1977
24316336	24316520	t1	185
24316635	24316635	t1	1
24316685	24316698	t1	14
24316895	24317042	t1	148
24317231	24317244	t1	14
24317425	24317584	t1	160
24317976	24318167	t1	192
24318279	24318279	t1	1
24318329	24318342	t1	14
24318615	24318670	t1	56
24319002	24320463	t1	1462
24320706	24322181	t1	1476
24322483	24322493	t1	11
24322539	24323664	t1	1126
24323697	24324499	t1	803
24324802	24325279	t1	478
24325591	24326954	t1	1364
24326993	24327433	t1	441
24327847	24327936	t1	90
24328005	24328152	t1	148
24328217	24328223	t1	7
24328335	24333362	t1	5028
24333646	24334016	t1	371
24334300	24335017	t1	718
24335297	24336415	t1	1119
24336468	24336793	t1	326
24337088	24337409	t1	322
24337692	24339136	t1	1445
24341051	24341051	t1	1
24341889	24342677	t1	789
24342946	24343260	t1	315
24343356	24343367	t1	12
24343435	24343580	t1	146
24343939	24343952	t1	14
24344189	24344691	t1	503
24344805	24346985	t1	2181
24347048	24347536	t1	489
24347576	24347671	t1	96
24347910	24348088	t1	179
24348385	24349899	t1	1515
24350209	24350232	t1	24
24350563	24350568	t1	6
24350628	24351507	t1	880
24351782	24352290	t1	509
24352583	24352849	t1	267
24352990	24352990	t1	1
24353450	24353451	t1	2
24353598	24353600	t1	3
24353914	24354099	t1	186
24354290	24354311	t1	22
24354560	24354563	t1	4
24354882	24354886	t1	5
24524149	24524152	t2	4
24524401	24524422	t2	22
24524702	24524776	t2	75
24525112	24525114	t2	3
24525261	24525262	t2	2
24525722	24525722	t2	1
24525863	24526129	t2	267
24526422	24526930	t2	509
24527205	24528084	t2	880
24528144	24528149	t2	6
24528480	24528503	t2	24
24528813	24530327	t2	1515
24530624	24530802	t2	179
24531041	24531136	t2	96
24531176	24531664	t2	489
24531727	24533907	t2	2181
24534021	24534523	t2	503
24534760	24534773	t2	14
24535132	24535277	t2	146
24535345	24535356	t2	12
24535452	24535766	t2	315
24536035	24536823	t2	789
24537661	24537661	t2	1
24539591	24541020	t2	1430
24541303	24541624	t2	322
24541919	24542244	t2	326
24542297	24543579	t2	1283
24543695	24544412	t2	718
24544696	24545066	t2	371
24545350	24550376	t2	5027
24550476	24550494	t2	19
24550559	24550706	t2	148
24550775	24550864	t2	90
24551278	24551718	t2	441
24551759	24553122	t2	1364
24553434	24553915	t2	482
24554218	24555020	t2	803
24555053	24556178	t2	1126
24556224	24556234	t2	11
24556536	24557068	t2	533
24557113	24558015	t2	903
24558254	24559715	t2	1462
24560047	24560102	t2	56
24560375	24560388	t2	14
24560438	24560438	t2	1
24560582	24560741	t2	160
24561133	24561292	t2	160
24561473	24561486	t2	14
24561675	24561822	t2	148
24562019	24562032	t2	14
24562082	24562082	t2	1
24562197	24562381	t2	185
24562649	24564625	t2	1977
24564900	24565373	t2	474
24565695	24565723	t2	29
24566034	24566080	t2	47
24566320	24566320	t2	1
24566399	24566404	t2	6
24566698	24566737	t2	40
24566925	24567068	t2	144
24567103	24567423	t2	321
24567868	24568375	t2	508
24568428	24570611	t2	2184
24570684	24570778	t2	95
24570866	24570868	t2	3
24570900	24572062	t2	1163
24572798	24573423	t2	626
24573445	24574670	t2	1226
24574925	24575365	t2	441
24575787	24575873	t2	87
24575901	24576344	t2	444
24576392	24577878	t2	1487
24577913	24578408	t2	496
24578866	24579359	t2	494
24579437	24579737	t2	301
24579829	24582206	t2	2378
24582318	24582349	t2	32
24582370	24582515	t2	146
24582547	24582837	t2	291
24582861	24583301	t2	441
24583363	24584071	t2	709
24584529	24585252	t2	724
24585478	24586503	t2	1026
24587017	24587918	t2	902
24587967	24588897	t2	931
24589457	24590355	t2	899
24590415	24592594	t2	2180
24592740	24592742	t2	3
24592837	24592884	t2	48
24592905	24593094	t2	190
24593136	24593891	t2	756
24594351	24595067	t2	717
24595229	24595233	t2	5
24595297	24595356	t2	60
24595383	24597813	t2	2431
24597836	24598900	t2	1065
24599077	24600017	t2	941
24600163	24600165	t2	3
24600267	24600314	t2	48
24600527	24601128	t2	602
24601418	24601905	t2	488
24601968	24602282	t2	315
24602356	24602860	t2	505
24602888	24603316	t2	429
24603847	24604566	t2	720
24604645	24604739	t2	95
24604808	24605185	t2	378
24605235	24605748	t2	514
24606114	24607213	t2	1100
24607273	24607773	t2	501
24607793	24608968	t2	1176
24609014	24611010	t2	1997
24611081	24611244	t2	164
24611411	24611456	t2	46
24611487	24611979	t2	493
24612020	24612503	t2	484
24613020	24613935	t2	916
24613978	24614178	t2	201
24614198	24615194	t2	997
24615424	24616316	t2	893
24616388	24617369	t2	982
24617902	24618348	t2	447
24618441	24618774	t2	334
24618817	24618865	t2	49
24618906	24620796	t2	1891
24621190	24621321	t2	132
24622216	24622378	t2	163
24622426	24623268	t2	843
24623651	24624515	t2	865
24624561	24625532	t2	972
24626066	24626441	t2	376
24626461	24626549	t2	89
24626870	24627783	t2	914
24627841	24629530	t2	1690
24629825	24630999	t2	1175
24631041	24631264	t2	224
24631290	24632280	t2	991
24632784	24634080	t2	1297
24634099	24634826	t2	728
24635348	24636248	t2	901
24636298	24636349	t2	52
24636367	24637280	t2	914
24637323	24637446	t2	124
24637499	24639460	t2	1962
24640196	24640198	b2	3
24640435	24640479	b2	45
24640658	24640663	b2	6
24646551	24646584	b2	34
24646651	24646897	b2	247
24647484	24648383	b2	900
24648571	24649692	b2	1122
24649721	24649891	b2	171
24649972	24650021	b2	50
24650104	24651358	b2	1255
24651806	24652199	b2	394
24652386	24652557	b2	172
24653293	24653461	b2	169
24654385	24654396	b2	12
24654684	24654794	b2	111
24655098	24655225	b2	128
24655356	24655459	b2	104
24655488	24655553	b2	66
24656102	24656114	b2	13
24656452	24656488	b2	37
24657783	24658302	b2	520
24658476	24658477	b2	2
24658896	24658900	b2	5
24659364	24659476	b2	113
24659518	24659518	b2	1
24659719	24659720	b2	2
24659927	24660976	b2	1050
24661564	24661568	b2	5
24661703	24661967	b2	265
24662235	24662511	b2	277
24663245	24663892	b2	648
24664530	24664772	b2	243
24665925	24666001	b2	77
24666042	24666042	b2	1
24666341	24666445	b2	105
24666809	24667843	b2	1035
24668855	24668955	b2	101
24669143	24669429	b2	287
24669473	24669649	b2	177
24669976	24670300	b2	325
24670375	24670459	b2	85
24670677	24670707	b2	31
24670765	24671016	b2	252
24671338	24671732	b2	395
24671812	24671812	b2	1
24672396	24672590	b2	195
24672715	24672772	b2	58
24672902	24673023	b2	122
24673380	24673520	b2	141
24673561	24673704	b2	144
24673982	24677507	b2	3526
24677528	24677650	b2	123
24677790	24678973	b2	1184
24679068	24679301	b2	234
24679370	24679467	b2	98
24679670	24679718	b2	49
24679769	24680270	b2	502
24680753	24680765	b2	13
24680906	24681769	b2	864
24681982	24681986	b2	5
24682067	24682339	b2	273
24682534	24684098	b2	1565
24684385	24684828	b2	444
24684860	24685091	b2	232
24691610	24692187	b2	578
24692467	24693034	b2	568
24693806	24693828	b2	23
24694112	24694120	b2	9
24694440	24694473	b2	34
24694682	24694685	b2	4
24695515	24695829	b2	315
24696125	24696227	b2	103
24696573	24696773	b2	201
24698025	24698040	b2	16
24701397	24702616	b2	1220
24702792	24703086	b2	295
24703111	24703697	b2	587
24703744	24706055	b2	2312
24706336	24707388	b2	1053
24707763	24710099	b2	2337
24710376	24711011	b2	636
24714344	24714345	b2	2
24719717	24719717	b2	1
24719843	24719880	b2	38
24720111	24720476	b2	366
24720570	24721419	b2	850
24721719	24721790	b2	72
24722025	24722797	b2	773
24722882	24724836	b2	1955
24724866	24726322	b2	1457
24726697	24729659	b2	2963
24729706	24731209	b2	1504
24731344	24731838	b2	495
24735282	24735836	b2	555
24735914	24736136	b2	223
24736276	24736277	b2	2
24739337	24740018	b2	682
24740810	24740816	b2	7
24740849	24741497	b2	649
24741667	24742180	b2	514
24742279	24742669	b2	391
24742879	24742927	b2	49
24743003	24743004	b2	2
24743754	24743755	b2	2
24743877	24744186	b2	310
24744289	24744545	b2	257
24748336	24748344	b2	9
24748513	24748530	b2	18
24749033	24749059	b2	27
24749188	24749271	b2	84
24750823	24750879	b2	57
24753658	24753661	b2	4
24754038	24754260	b2	223
24754581	24754928	b2	348
24754956	24756271	b2	1316
24756328	24756340	b2	13
24756565	24756647	b2	83
24756806	24757229	b2	424
24757467	24759499	b2	2033
24759682	24760000	b2	319
24760068	24760348	b2	281
24760646	24760839	b2	194
24761126	24761326	b2	201
24761632	24763036	b2	1405
24764906	24765038	b2	133
24765157	24765157	b2	1
24765200	24765205	b2	6
24765455	24765517	b2	63
24765666	24766230	b2	565
24766908	24767703	b2	796
24767904	24767979	b2	76
24768129	24768283	b2	155
24768392	24769244	b2	853
24769343	24769637	b2	295
24769837	24770417	b2	581
24770575	24770996	b2	422
24771021	24771668	b2	648
24771799	24772169	b2	371
24772326	24772335	b2	10
24772385	24773471	b2	1087
24773531	24773543	b2	13
24773572	24773663	b2	92
24774188	24774189	b2	2
24774390	24774393	b2	4
24774486	24775198	b2	713
24775458	24778793	b2	3336
24779097	24780462	b2	1366
24780927	24782442	b2	1516
24782625	24783060	b2	436
24783112	24783115	b2	4
24783408	24787184	b2	3777
24787774	24789538	b2	1765
24789878	24794168	b2	4291
24794276	24794278	b2	3
24794328	24794491	b2	164
24794566	24794712	b2	147
24795073	24795516	b2	444
24795622	24797382	b2	1761
24797691	24797848	b2	158
24797935	24799696	b2	1762
24799724	24799734	b2	11
24800013	24800281	b2	269
24800331	24801429	b2	1099
24801720	24803196	b2	1477
24803513	24803584	b2	72
24803980	24805928	b2	1949
24806233	24806719	b2	487
24807040	24807059	b2	20
24900427	24900464	g1	38
24900562	24900564	g1	3
24900658	24900665	g1	8
24900692	24901154	g1	463
24901186	24903021	g1	1836
24903091	24903120	g1	30
24904590	24904597	g1	8
24904774	24904831	g1	58
24905085	24905110	g1	26
24905634	24905642	g1	9
24905783	24905784	g1	2
24906066	24906069	g1	4
24906117	24906120	g1	4
24906417	24906438	g1	22
24906579	24906855	g1	277
24907162	24907675	g1	514
24907960	24908832	g1	873
24908968	24910031	g1	1064
24910474	24910579	g1	106
24910915	24911090	g1	176
24911346	24912151	g1	806
24912215	24915691	g1	3477
24915814	24915945	g1	132
24916009	24916337	g1	329
24916580	24916689	g1	110
24916955	24917094	g1	140
24917168	24917179	g1	12
24917285	24919402	g1	2118
24927949	24929010	g1	1062
24929154	24929429	g1	276
24929469	24929641	g1	173
24929926	24930021	g1	96
24930116	24930116	g1	1
24930268	24930268	g1	1
24931070	24931086	g1	17
24931402	24931440	g1	39
24931548	24931565	g1	18
24932777	24932777	g1	1
24941180	24941183	g1	4
24941813	24941859	g1	47
24942513	24942570	g1	58
24942676	24942679	g1	4
24944352	24944354	g1	3
24944458	24944546	g1	89
24946460	24946548	g1	89
24946634	24947166	g1	533
24947249	24947481	g1	233
24947886	24948093	g1	208
[truncated: 3,325 more rows]

## Sheet: Supp. Table 3
Supplementary table 3. Normalized depth values for each sample and amplicon
Sample	blue	teal	green	red	yellow	grey	P4	P5	P6	P7	P8
R001	1.0643784418061	1.09214896136235	1.0307310670299	1.04196359760784	1.02107243138546	1.05217860488466	1.04003456626754	1.00590766408702	1.02121887903861	0.974622956250843	0.929226438398244
R002	1.05726495805599	1.0939876565304	1.03832711783978	1.04959387646672	1.03224520399678	1.06544687257164	1.03390542829436	1.01755743196642	1.03563162494687	1.05423408581369	0.95436542127954
R003	1.08439169758822	1.08244179699868	1.06117023095192	1.06707019906029	1.04334916715262	1.05498218699669	1.04647822299902	1.01721546271278	1.0310355355824	1.06684157027816	0.946518333706514
R004	1.03283604388303	1.0614221029215	1.02325167885872	1.02482598290382	1.01812034099995	1.02991215046141	1.03253818150506	1.01424103507773	1.01050703529592	0.971160334346454	0.948519584583487
R005	1.32758669387809	1.03712545142158	1.54132080101796	1.53737078936701	1.52536125252371	1.57574656496903	1.02098283121002	0.998086345607509	1.03891240209447	0.963686341872991	0.903473734759532
R006	2.57444223236598	1.07243176495937	4.1184871675948	4.07909676467264	3.96823046348272	2.67277285420891	1.00237352239177	1.00649520664945	1.01947714561483	0.97832161121922	0.914839758844743
R007	1.06883741177012	1.08929115931473	1.03565549105298	1.0640907571381	1.03491419999902	1.08925497291113	1.04158643889419	1.03410471621571	1.05380639846464	1.01883020196804	0.954649755939297
R008	0.817951641719742	0.0798552602428885	1.03951196089697	1.04253424893465	1.54994459549607	1.09782655802019	1.02919445423895	1.01040734318247	1.05155135258547	0.963077620212946	0.978174099272567
R009	1.04714147120491	1.10988554421656	1.05904086745744	1.0304779604234	1.02078794635478	1.09078197568935	1.00492854528676	1.00089564809153	1.04028978094148	0.952917867648448	0.91792887679575
R010	1.08367917761994	1.12244395278581	1.08101561065793	1.00856352302089	1.03172127247012	1.09221101542527	1.04075448132035	1.00752200852131	1.03087326210733	0.972496179350634	0.931658852411284
R011	1.05331337302414	1.10145627760917	1.03547701248123	1.06231190967959	1.03167466398173	1.06113914338231	1.03811455984142	1.01029823731214	1.02054342222527	0.971291440739208	0.971317545545884
R012	1.32263302119746	1.08195186901187	1.75154566086	1.57559535021982	1.55409850736915	1.05745763760553	1.00266701127301	1.00192973965848	1.01147356131181	0.955843873313785	0.983189472528294
R013	1.04188443929252	1.07523863095057	1.06233015373414	1.04318834947419	1.01986385894668	1.07090532577764	0.991683057894001	0.992709632191239	0.993789764617797	0.934200896299122	0.957806515759892
R014	1.31878795059067	1.08889478654734	1.33877575005507	1.57192922569097	1.5421131325491	1.60534916878311	1.01651926110669	1.02110315132782	1.01075820323974	1.09468832836713	0.951891704196251
R015	1.03966495746002	1.06856758749351	1.03592739508111	1.03055870708864	1.02955396977493	1.04362390450616	0.997194330076597	1.0022083558685	1.01675558166233	0.955242880919458	0.948940584974813
R016	1.02833233660055	1.03378131661731	0.994160294445187	1.01979870493403	0.99343108237832	1.05141766749809	1.01750922796552	1.00655897043175	1.02357267397965	0.979379363259531	0.908407256166806
R017	1.09254990087737	1.1040999752967	1.02457379427493	1.06326385380692	1.07119047433684	1.04107350679789	1.06031882876821	1.06294861323881	1.02227695110842	0.938470362621765	0.932938790167624
R018	1.07621582607782	1.09209721251668	1.03656616455772	1.0347175195719	1.02866101872823	1.07696373264027	1.0595520500559	1.00824468273561	1.04058142940261	0.972490068512109	0.941746801856166
R019	1.09006692760542	1.06555718945648	1.149753156038	1.35826534830411	1.039970575344	1.09300492141544	1.06647282168841	1.03272531060363	1.06649059102831	0.996174831489568	0.977451296739285
R021	1.06106321948889	1.04745336258126	1.01763861818612	1.06451792317972	1.02123024102971	1.04531576864958	1.05009282761581	1.00090181393239	1.02753914477397	0.925958092396923	0.926552984066867
R022	1.06467741239832	1.09268200417376	1.04181419521091	1.02859436410401	1.02259876891243	1.07137989871294	1.03891844619086	1.01876091994298	1.03708352593656	0.985890618703732	0.893284006654622
R023	0.984426289035385	1.08203238682537	0.922421244188574	0.999531265599424	0.942345995128671	0.981837888126314	0.915044689364966	0.962058567366264	0.891932139624574	0.861198835697753	1.00000096303274
R024	1.06255678775527	1.00699970329529	1.06403559648123	1.01677315162802	1.02854997485309	1.0670335227047	1.05674552233443	1.01519387555646	1.04404854220829	1.01565100319713	0.977515359998493
R025	1.03836859115933	1.04741380862185	0.999770872806203	1.03028323937528	1.00609130912256	1.0524784130579	1.00039795697189	0.9668192799577	0.995443650945778	0.942971295060448	1.01667042366704
R027	1.0967516596248	1.08061067039569	1.02387042204191	1.03560526059471	1.02024897875411	1.06431490443177	1.02431301400539	1.00841789791777	1.04291365888794	0.990313113151829	0.91007638183636
R028	1.02021189116137	1.01226057226318	1.1525290682364	1.0277335593803	0.959633566270553	0.96338504231322	0.989031618743988	0.951520304069852	0.976486456495343	0.941332164704994	0.84620247108346
R029	1.06713457831178	1.00769322758356	0.999644893768929	1.01842836212128	1.01012028551105	1.03459087660401	1.00784110090342	0.992040546911329	0.982771410991023	0.908941759454745	0.888518609558033
R030	1.07727765014814	1.08554227901368	1.01111941987963	1.06578742180178	1.02518792504724	1.04321420599167	1.09579650881156	1.02265950560162	1.02834028168008	0.969318570241787	0.924704225989714
R031	1.05406708615099	1.03601215815874	1.02326154543974	1.05019973464126	1.02423300165584	1.0763321555968	1.03904914191903	1.00922490382802	0.997415420057368	0.904949290235233	0.944278588929193
R032	1.08141255730319	1.08295320114943	1.04847651983063	1.08613208576708	1.04164821518852	1.06505385247851	1.01062863702146	1.03387316123815	1.05633235581304	0.912359018216527	0.93943642998403
R033	1.04667128766865	1.05840603110213	1.02607564549708	1.03550299438417	1.0302159715228	1.0570973690343	1.02618547854255	1.00912148708495	1.02370044211484	1.91089905172606	0.901073046413858
R034	1.05238354530177	1.0385639695425	1.04643119501585	1.03060976131198	1.04455426078593	1.07912147761242	1.02095439259285	1.02407826871307	1.03146357765621	0.995347508008326	0.933678153832323
R035	1.07556091282227	1.08984585337235	1.03744436554642	1.04873843563294	1.04209817650757	1.06912061027056	1.04681965595815	1.02117621199606	1.03243670668248	0.956696912193844	0.985073799224129
R036	1.04747098558875	1.10493147401676	1.02642051095881	1.04263354716127	1.01906301028269	1.05829514359772	1.00718065778449	1.00396593008052	1.02332911781865	0.958797260274454	0.908392587219194
R037	1.08650208874921	1.09394665967792	1.04241404632614	1.05343528055692	1.03466041077266	1.08809682817944	1.06688292215196	1.01909911425508	1.05568824672144	1.02223472447938	0.952386049315704
R038	1.09682285318614	1.05178195704118	1.04570336029722	1.06708163526599	1.0357097492858	1.06724500461641	1.07575868781512	1.01658047029518	1.00917064174704	1.02012716987175	0.942514557076786
R039	1.04977685314124	1.02250604585892	0.987972954021077	1.05519971168851	1.00918689249104	1.0670521725947	1.04462233821518	0.990173444366247	1.00530893074684	0.869956106932683	0.915306672844733
R041	1.08384684167382	1.04301584815541	1.02623033645836	1.06076068287525	1.02168551063794	1.0653915672454	1.05680016381827	1.01349919563422	1.00411111752638	0.975629493433208	0.909471512129239
R042	1.06344276844489	1.05144001864174	1.00310667928855	1.30396566428127	1.02603838629736	1.38598921560136	1.03386343736538	1.01864784132456	1.00107380423985	0.994901160946461	0.907818063702448
R043	1.03719781130266	1.11690543789599	1.05309971323812	1.00082787912539	0.984097146748146	1.07898145157084	0.985037539033866	0.966089168558169	1.00155002411645	0.912296239707032	0.951028149807835
R044	1.04974894814321	1.06944293571043	1.03552100661005	1.01685203128909	1.01600361458194	1.04726848730857	1.03385013376163	1.00188062192995	1.05213948379951	1.00696642049484	0.935839444301655
R045	1.04903853924472	1.12061682154455	1.06498505845227	1.0350434015743	1.03496545476129	1.07812417255487	1.01818694871077	0.99896462135183	1.01034431677316	0.927486888924164	0.969119128867121
R046	1.06028667731808	1.08890740151086	1.0439838991303	1.06779489221296	1.039481710014	1.08955062905979	1.03136195494586	1.02913692069026	1.05041148342279	0.989975434774697	0.952622813321633
R047	1.07505024703534	1.10702165943441	1.06100715216867	1.04331684503948	1.03857614528968	1.10774627831466	1.03877984382302	1.02517318788767	1.07984958184435	1.01314357662371	0.959336317116262
R048	1.07955275850587	1.07365606628371	1.05658704734627	1.03957587265037	1.03562217792326	1.09349969975339	1.03066775454186	0.99187803519651	1.04321652684859	0.955326079700184	0.979052143727743
R049	1.05975978951318	1.05276614714627	1.02258412266782	1.04502555793831	1.02582292125563	1.06964591025964	1.05610913153722	1.01573684544489	1.02317679340739	0.964242096942027	0.989295648938605
R050	1.04376262481269	1.10448649114708	1.04791133090764	1.03104361764383	1.01141653971084	1.07777624373244	1.00012125473052	0.986156083041257	1.02524202321318	0.996510469595181	0.943678985926649
R051	1.05033325657798	1.0693801045887	1.02565099921073	1.03938000172453	1.0420796556112	1.08574747664103	1.02776800856699	1.0200842372044	1.01880968632795	0.859794139396158	0.916017273865283
R052	1.0732588267919	1.07209493307846	1.05316231688292	1.03990434354146	1.03583211983904	1.07543632954324	1.06062102807649	0.994056032995987	1.07678154926969	1.06596358549179	0.948577626989071
R053	1.11683717385374	1.09266667631377	1.09983301858795	0.984407537384531	0.998304716856453	1.1189596171519	1.30810438999593	0.965149523339149	1.02219217098347	0.99858135397566	0.901150166105084
R054	1.05363734031722	1.02940260210788	1.04176610039243	1.02204529056885	1.01150845288307	1.08021988360521	1.03669631225917	0.981646201297035	1.05915179321862	1.03023298597553	0.910991367845917
R055	1.04796810403052	1.06191354315207	1.04408720723888	1.03438014551876	0.991339917597726	1.1031662613842	0.987635022737468	0.945476809474754	0.992082954656003	0.956413459837344	0.93992697126845
R056	1.31674905216031	1.0623411894365	1.71631425942333	1.55112056261603	1.52815206039361	1.09085735008038	1.04331690370596	0.993184056653602	1.04054364194628	0.988121316677168	0.919861638578941
R058	1.03070482168243	1.17707456883353	1.06350833931782	1.01344784125181	1.01073917683126	1.07716049736576	1.29630299291567	0.969185779205195	1.00960749943681	0.945197324278599	0.896634278063342
R059	1.02816691428449	1.13042005239789	1.03194342154824	1.02403354488698	0.998188211020517	1.04876015685611	1.27109832426886	0.975970495283735	0.975362245274396	0.915268488207154	0.899140624057799
R060	1.04147298674582	1.05959696932917	1.0224291772953	1.03116168013723	1.0132573427789	1.03718518639883	1.01696715831873	1.00564021590263	1.03632275904876	0.95947963101453	0.940258168269221
R061	1.07649503982293	1.08886147925011	0.702903561208826	1.06868406802217	1.03457147494733	1.63127414232925	1.03845798347559	1.02881013668691	1.03115555983327	0.99556245998087	0.959537602225224
R062	1.04023221306928	1.05281422177788	1.01454729184906	1.05700148076473	1.02228782954969	1.06020643189857	1.03073569629938	1.00790896514854	1.03520436847074	0.963680989152361	0.977584896711141
R063	0.784040151948404	1.08983538233107	0.33824329115308	0.523620727306093	0.518950123283362	1.06570577949028	1.03530804360132	1.00808522897399	1.03090062743319	0.965037449081279	0.943748427450757
R064	1.04647436677691	1.09443071155484	0.676175656465992	1.04805703878046	1.03245556306749	1.59235742026393	1.02294141731425	1.01318935685329	1.04106645652031	0.953993572441899	0.943576046980469
R065	1.05805661633002	1.09613931098821	0.67965802498332	1.07536076189143	1.04022934313023	1.59357687083502	1.01482344012224	1.01912067100145	1.03039866784659	0.911631475270115	0.935022476691471
R066	1.03431394438929	1.03038313848605	1.03642537882577	1.0129769894428	1.01994017968206	1.04442185346125	1.02594806094456	1.00919425002986	1.02505603092818	1.03311261795933	0.945750142037921
R067	1.01532887164993	1.04786488135613	1.00457040463795	1.0249261075694	1.01198129565286	1.02776864812259	1.02329531795867	0.999951987222819	1.00878947745472	0.96003981801353	0.941396665187902
R068	1.08178942674199	1.00570637024613	1.06175653514271	1.05013216998627	1.04435505738328	1.05750260504178	1.10523052751137	1.00317640311158	1.08499347693943	1.10045856758855	0.930876016368415
R069	1.11444500346863	1.05365929787565	1.1158143059773	1.07859089308068	1.0437157707466	1.08874967366671	1.12043636893019	1.00307974212258	1.11379734733797	1.04645557533094	0.92088346000262
R070	1.0424511352428	0.995496831482384	1.01798596474302	1.02316760230917	1.01776517635957	1.09567985279983	1.02883359582727	0.989218931043652	1.01950795373683	1.02705506865133	0.953706164178187
R071	1.06126270825214	0.997812927200383	1.05557119556176	1.02813476849971	1.03526990839887	1.08733675455271	1.06959432101422	1.04471955438302	1.10055970715149	1.0795513756465	0.925999205725536
R072	1.08256936996285	1.01650450027216	1.0490930996525	1.04629658150778	1.03032734581339	1.08088745002661	1.07216426243575	1.01999844963533	1.05860903411948	1.10842854796593	0.902790474139219
R073	1.10828232095434	0.997214797139107	1.06757695297586	1.04394449577472	1.05709857864159	1.07928667101821	1.10194371256514	1.02650409383846	1.08700503916776	1.08407345842594	0.941030347002031
R074	1.02406264015855	0.988427496637078	1.00484087575362	0.996692508337669	0.999046585491476	1.05413941656453	1.02884390258676	0.978846137613052	1.01918761696975	1.01889662033829	0.881036622543301
R075	1.30460384783969	1.00455642862492	1.55465599920422	1.52937071127324	1.52912761589704	1.63555583754805	1.04941735251009	1.00240189429062	1.04983708800056	0.980684459094744	0.920800631581059
R076	1.02877106904208	1.01941258541502	1.0048313030272	1.02587904542174	1.0138930707908	1.063720773667	1.02705050128329	0.999812386553744	1.02658822584674	0.981068206192092	0.924769270104645
R077	0.532858221166911	0.0529930525613651	0.697745376395932	0.529986616726919	1.03453700946819	0.848925793814836	1.11111104959545	1.00104010442157	1.08810600182476	1.04799519845182	0.939188223453795
R078	1.03531430446764	1.03420299771608	1.01407257191987	1.01525181914388	1.0211081960993	1.06615337777687	0.999591883418221	0.992417409495533	1.04209032032581	0.946194967969992	0.927846634805813
R079	1.02866153735544	0.990076150719518	1.01570445241884	1.00839315661394	1.00049672244376	1.04675081589227	1.0308448869973	0.993917581396052	1.01660128432694	0.940691821151888	0.921063374020155
R080	1.0419082029901	0.997026968230434	1.02251268881421	1.01916005038728	0.985389078918514	1.072017550799	1.04802502218155	0.955465038124686	1.03053689160732	1.02200345009304	0.878588537489252
R081	1.01268777864753	0.991026096683673	0.994571817794425	0.98851215215215	0.966204245081845	1.03839849953707	0.990154586093918	0.968623467973993	0.988960329016997	0.941333299640783	0.845373021579625
R082	0.983276345277027	0.974715343352009	0.9772231708663	0.973937518827991	0.968211603357104	1.04862337926614	0.971730705826229	0.943869395589049	0.961880240705813	0.900618710775298	0.872585815483012
R083	1.25341468973887	0.971644623187956	1.61618413565923	1.47345873983373	1.45064525408882	1.05339061330467	0.966285950964788	0.939105813220653	0.957484044653162	0.828851005742323	0.873568582309754
R084	1.03436313854273	1.02679597837311	1.02632444754687	1.01918106334314	1.01196118040026	1.07790409985564	1.0160426751795	0.990205177738091	1.02515214384647	1.00178714748645	0.90319017054605
R085	0.961588539569299	1.00191093521757	0.946019759634518	0.951507383789399	0.934826066030131	1.01907383002996	0.96039407520653	0.925865799868225	0.937844236272451	0.874766174199137	0.84047398842056
R086	1.30689885730694	1.04155995234483	1.36030943153362	1.53027611187495	1.52261201080595	1.58468766645079	1.02096481636717	1.00695311926296	1.02512647818454	0.972466209063353	0.900840794103686
R087	1.0150063618448	0.982608147428656	1.00471446940329	1.006265404205	0.996410196022247	1.05238395220899	1.0090607635439	0.979847507207973	1.01021802378186	0.919685817727838	0.88835577889485
R088	1.03517006694443	1.02738252017922	1.02103145972588	1.00668445591685	1.00885691740764	1.08528141846988	1.03432852505327	0.98627051709278	1.04969812879637	0.997789715591306	0.93288235017955
R089	1.03011973004885	1.02168712090133	1.00256943863754	1.03986434943489	1.01189687455523	1.05992714730007	1.01545624913981	0.993961218223005	1.00665007067629	0.948533059101518	0.892778816366819
R090	1.05166701496008	1.02317584208472	1.03080750745195	1.02713534650244	1.01275602017697	1.05720164558403	1.01474358762659	1.00268827042066	1.01175775708425	0.998733827621916	0.896458882018681
R091	1.29917672803728	1.02353060660738	1.53006790235242	1.54346201250075	1.51997894516591	1.59368883880362	1.03250066869581	0.999715054319829	1.01667234128208	0.973701106396814	0.901067017340309

## Sheet: Supp. Table 4.
Supplementary table 4. Intervals of normalized depth values and corresponding copy number
Amplicon	b	t	g	gr	r	y	P4	P5	P6	P7	P8
Reference copy number	4	2	3	2	4	2	2	2	2	2	2
0 copy	X < 0.125	X < 0.25	X < 0.167	X < 0.25	X < 0.125	X < 0.25	X < 0.25	X < 0.25	X < 0.25	X < 0.25	X < 0.25
1 copy	0.125 < X < 0.375	0.25 < X < 0.75	0.167 < X < 0.5	0.25 < X < 0.75	0.125 < X < 0.375	0.25 < X < 0.75	0.25 < X < 0.75	0.25 < X < 0.75	0.25 < X < 0.75	0.25 < X < 0.75	0.25 < X < 0.75
2 copy	0.375 < X < 0.625	0.75 < X < 1.25	0.5 < X < 0.833	0.75 < X < 1.25	0.375 < X < 0.625	0.75 < X < 1.25	0.75 < X < 1.25	0.75 < X < 1.25	0.75 < X < 1.25	0.75 < X < 1.25	0.75 < X < 1.25
3 copy	0.625 < X < 0.875	1.25 < X < 1.75	0.833 < X < 1.167	1.25 < X < 1.75	0.625 < X < 0.875	1.25 < X < 1.75	1.25 < X < 1.75	1.25 < X < 1.75	1.25 < X < 1.75	1.25 < X < 1.75	1.25 < X < 1.75
4 copy	0.875 < X < 1.125	1.75 < X < 2.25	1.167 < X < 1.5	1.75 < X < 2.25	0.875 < X < 1.125	1.75 < X < 2.25	1.75 < X < 2.25	1.75 < X < 2.25	1.75 < X < 2.25	1.75 < X < 2.25	1.75 < X < 2.25
5 copy	1.125 < X < 1.375	2.25 < X < 2.75	1.5 < X < 1.833	2.25 < X < 2.75	1.125 < X < 1.375	2.25 < X < 2.75	2.25 < X < 2.75	2.25 < X < 2.75	2.25 < X < 2.75	2.25 < X < 2.75	2.25 < X < 2.75
6 copy	1.375 < X < 1.625	2.75 < X < 3.25	1.833 < X < 2.167	2.75 < X < 3.25	1.375 < X < 1.625	2.75 < X < 3.25	2.75 < X < 3.25	2.75 < X < 3.25	2.75 < X < 3.25	2.75 < X < 3.25	2.75 < X < 3.25
7 copy	1.625 < X < 1.875	3.25 < X < 3.75	2.167 < X < 2.5	3.25 < X < 3.75	1.625 < X < 1.875	3.25 < X < 3.75	3.25 < X < 3.75	3.25 < X < 3.75	3.25 < X < 3.75	3.25 < X < 3.75	3.25 < X < 3.75
8 copy	1.875 < X < 2.125	3.75 < X < 4.25	2.5 < X < 2.833	3.75 < X < 4.25	1.875 < X < 2.125	3.75 < X < 4.25	3.75 < X < 4.25	3.75 < X < 4.25	3.75 < X < 4.25	3.75 < X < 4.25	3.75 < X < 4.25
9 copy	2.125 < X < 2.375	4.25 < X < 4.75	2.833 < X < 3.167	4.25 < X < 4.75	2.125 < X < 2.375	4.25 < X < 4.75	4.25 < X < 4.75	4.25 < X < 4.75	4.25 < X < 4.75	4.25 < X < 4.75	4.25 < X < 4.75
10 copy	2.375 < X < 2.625	4.75 < X < 5.25	3.167 < X < 3.5	4.75 < X < 5.25	2.375 < X < 2.625	4.75 < X < 5.25	4.75 < X < 5.25	4.75 < X < 5.25	4.75 < X < 5.25	4.75 < X < 5.25	4.75 < X < 5.25
11 copy	2.625 < X < 2.875	5.25 < X < 5.75	3.5 < X < 3.833	5.25 < X < 5.75	2.625 < X < 2.875	5.25 < X < 5.75	5.25 < X < 5.75	5.25 < X < 5.75	5.25 < X < 5.75	5.25 < X < 5.75	5.25 < X < 5.75
12 copy	2.875 < X < 3.125	5.75 < X < 6.25	3.833 < X < 4.167	5.75 < X < 6.25	2.875 < X < 3.125	5.75 < X < 6.25	5.75 < X < 6.25	5.75 < X < 6.25	5.75 < X < 6.25	5.75 < X < 6.25	5.75 < X < 6.25
13 copy	3.125 < X < 3.375	6.25 < X < 6.75	4.167 < X < 4.5	6.25 < X < 6.75	3.125 < X < 3.375	6.25 < X < 6.75	6.25 < X < 6.75	6.25 < X < 6.75	6.25 < X < 6.75	6.25 < X < 6.75	6.25 < X < 6.75
14 copy	3.375 < X < 3.625	6.75 < X < 7.25	4.5 < X < 4.833	6.75 < X < 7.25	3.375 < X < 3.625	6.75 < X < 7.25	6.75 < X < 7.25	6.75 < X < 7.25	6.75 < X < 7.25	6.75 < X < 7.25	6.75 < X < 7.25
15 copy	3.625 < X < 3.875	7.25 < X < 7.75	4.833 < X < 5.167	7.25 < X < 7.75	3.625 < X < 3.875	7.25 < X < 7.75	7.25 < X < 7.75	7.25 < X < 7.75	7.25 < X < 7.75	7.25 < X < 7.75	7.25 < X < 7.75
16 copy	3.875 < X < 4.125	7.75 < X < 8.25	5.167 < X < 5.5	7.75 < X < 8.25	3.875 < X < 4.125	7.75 < X < 8.25	7.75 < X < 8.25	7.75 < X < 8.25	7.75 < X < 8.25	7.75 < X < 8.25	7.75 < X < 8.25
17 copy	4.125 < X < 4.375	8.25 < X < 8.75	5.5 < X < 5.833	8.25 < X < 8.75	4.125 < X < 4.375	8.25 < X < 8.75	8.25 < X < 8.75	8.25 < X < 8.75	8.25 < X < 8.75	8.25 < X < 8.75	8.25 < X < 8.75
18 copy	4.375 < X < 4.625	8.75 < X < 9.25	5.833 < X < 6.167	8.75 < X < 9.25	4.375 < X < 4.625	8.75 < X < 9.25	8.75 < X < 9.25	8.75 < X < 9.25	8.75 < X < 9.25	8.75 < X < 9.25	8.75 < X < 9.25
19 copy	4.625 < X < 4.875	9.25 < X < 9.75	6.167 < X < 6.5	9.25 < X < 9.75	4.625 < X < 4.875	9.25 < X < 9.75	9.25 < X < 9.75	9.25 < X < 9.75	9.25 < X < 9.75	9.25 < X < 9.75	9.25 < X < 9.75
20 copy	4.875 < X < 5.125	9.75 < X < 10.25	6.5 < X < 6.833	9.75 < X < 10.25	4.875 < X < 5.125	9.75 < X < 10.25	9.75 < X < 10.25	9.75 < X < 10.25	9.75 < X < 10.25	9.75 < X < 10.25	9.75 < X < 10.25

## Sheet: Supp. Table 5
Supplementary table 5. Copy number calls for each amplicon
Sample	blue	teal	green	red	yellow	grey	P4	P5	P6	P7	P8
R001	4	2	3	4	2	2	2	2	2	2	2
R002	4	2	3	4	2	2	2	2	2	2	2
R003	4	2	3	4	2	2	2	2	2	2	2
R004	4	2	3	4	2	2	2	2	2	2	2
R005	5	2	5	6	3	3	2	2	2	2	2
R006	10	2	12	16	8	5	2	2	2	2	2
R007	4	2	3	4	2	2	2	2	2	2	2
R008	3	0	3	4	3	2	2	2	2	2	2
R009	4	2	3	4	2	2	2	2	2	2	2
R010	4	2	3	4	2	2	2	2	2	2	2
R011	4	2	3	4	2	2	2	2	2	2	2
R012	5	2	5	6	3	2	2	2	2	2	2
R013	4	2	3	4	2	2	2	2	2	2	2
R014	5	2	4	6	3	3	2	2	2	2	2
R015	4	2	3	4	2	2	2	2	2	2	2
R016	4	2	3	4	2	2	2	2	2	2	2
R017	4	2	3	4	2	2	2	2	2	2	2
R018	4	2	3	4	2	2	2	2	2	2	2
R019	4	2	3	5	2	2	2	2	2	2	2
R021	4	2	3	4	2	2	2	2	2	2	2
R022	4	2	3	4	2	2	2	2	2	2	2
R023	4	2	3	4	2	2	2	2	2	2	2
R024	4	2	3	4	2	2	2	2	2	2	2
R025	4	2	3	4	2	2	2	2	2	2	2
R027	4	2	3	4	2	2	2	2	2	2	2
R028	4	2	3	4	2	2	2	2	2	2	2
R029	4	2	3	4	2	2	2	2	2	2	2
R030	4	2	3	4	2	2	2	2	2	2	2
R031	4	2	3	4	2	2	2	2	2	2	2
R032	4	2	3	4	2	2	2	2	2	2	2
R033	4	2	3	4	2	2	2	2	2	4	2
R034	4	2	3	4	2	2	2	2	2	2	2
R035	4	2	3	4	2	2	2	2	2	2	2
R036	4	2	3	4	2	2	2	2	2	2	2
R037	4	2	3	4	2	2	2	2	2	2	2
R038	4	2	3	4	2	2	2	2	2	2	2
R039	4	2	3	4	2	2	2	2	2	2	2
R041	4	2	3	4	2	2	2	2	2	2	2
R042	4	2	3	5	2	3	2	2	2	2	2
R043	4	2	3	4	2	2	2	2	2	2	2
R044	4	2	3	4	2	2	2	2	2	2	2
R045	4	2	3	4	2	2	2	2	2	2	2
R046	4	2	3	4	2	2	2	2	2	2	2
R047	4	2	3	4	2	2	2	2	2	2	2
R048	4	2	3	4	2	2	2	2	2	2	2
R049	4	2	3	4	2	2	2	2	2	2	2
R050	4	2	3	4	2	2	2	2	2	2	2
R051	4	2	3	4	2	2	2	2	2	2	2
R052	4	2	3	4	2	2	2	2	2	2	2
R053	4	2	3	4	2	2	3	2	2	2	2
R054	4	2	3	4	2	2	2	2	2	2	2
R055	4	2	3	4	2	2	2	2	2	2	2
R056	5	2	5	6	3	2	2	2	2	2	2
R058	4	2	3	4	2	2	3	2	2	2	2
R059	4	2	3	4	2	2	3	2	2	2	2
R060	4	2	3	4	2	2	2	2	2	2	2
R061	4	2	2	4	2	3	2	2	2	2	2
R062	4	2	3	4	2	2	2	2	2	2	2
R063	3	2	1	2	1	2	2	2	2	2	2
R064	4	2	2	4	2	3	2	2	2	2	2
R065	4	2	2	4	2	3	2	2	2	2	2
R066	4	2	3	4	2	2	2	2	2	2	2
R067	4	2	3	4	2	2	2	2	2	2	2
R068	4	2	3	4	2	2	2	2	2	2	2
R069	4	2	3	4	2	2	2	2	2	2	2
R070	4	2	3	4	2	2	2	2	2	2	2
R071	4	2	3	4	2	2	2	2	2	2	2
R072	4	2	3	4	2	2	2	2	2	2	2
R073	4	2	3	4	2	2	2	2	2	2	2
R074	4	2	3	4	2	2	2	2	2	2	2
R075	5	2	5	6	3	3	2	2	2	2	2
R076	4	2	3	4	2	2	2	2	2	2	2
R077	2	0	2	2	2	2	2	2	2	2	2
R078	4	2	3	4	2	2	2	2	2	2	2
R079	4	2	3	4	2	2	2	2	2	2	2
R080	4	2	3	4	2	2	2	2	2	2	2
R081	4	2	3	4	2	2	2	2	2	2	2
R082	4	2	3	4	2	2	2	2	2	2	2
R083	5	2	5	6	3	2	2	2	2	2	2
R084	4	2	3	4	2	2	2	2	2	2	2
R085	4	2	3	4	2	2	2	2	2	2	2
R086	5	2	4	6	3	3	2	2	2	2	2
R087	4	2	3	4	2	2	2	2	2	2	2
R088	4	2	3	4	2	2	2	2	2	2	2
R089	4	2	3	4	2	2	2	2	2	2	2
R090	4	2	3	4	2	2	2	2	2	2	2
R091	5	2	5	6	3	3	2	2	2	2	2

## Sheet: Supp. Table 6
Supplementary table 6. Distribution of CNVs in different Iranian ethnic groups and Y haplogroups
AZF Structure														Ethnic Groups
blue	teal	green	red	yellow	grey	P4	P5	P6	P7	P8	Type	Mechanism	# of males	Arabs	Azeri	Bakhtiari	Kurd	Lurs	Persian	Qashqai	Turkmen	# of events	Y Haplogroup
4	2	3	4	2	2	2	2	2	2	2		Reference copy number	66	7	4	6	13	4	16	12	4	0	Several
10	2	12	16	8	5	2	2	2	2	2	Duplication	double b2/b4 duplication	1			1						1	J-M172
5	2	5	6	3	3	2	2	2	2	2	Duplication	r2/r3 inversion; b2/b3 duplication +grey duplication	3	1					1		1	3	J-M172
5	2	5	6	3	2	2	2	2	2	2	Duplication	r2/r3 inversion; b2/b3 duplication	3			2				1		3	J-M172 & T-L162
5	2	4	6	3	3	2	2	2	2	2	Duplication	gr/gr duplication	2		1	1						2	G-M3401 & R-M198
4	2	3	5	2	3	2	2	2	2	2	Duplication	Unknown (non-NAHR?)	1						1			1	E-M34
3	0	3	4	3	2	2	2	2	2	2	Duplication/deletion	g1/g2 duplication; b1/b3 deletion	1			1						1	C-M217
4	2	3	5	2	2	2	2	2	2	2	Duplication	Unknown (non-NAHR?)	1				1					1	J-M267
3	2	1	2	1	2	2	2	2	2	2	Deletion	r2/r3 inversion; b2/b3 deletion	1								1	1	N-M46
2	0	2	2	2	2	2	2	2	2	2	Deletion	b1/b3 deletion	1						1			1	J-M172
4	2	2	4	2	3	2	2	2	2	2	Deletion/duplication	b2/b3 rescue	3								3	1	N1a2-F1154
4	2	3	4	2	2	2	2	2	4	2	Duplication	Unknown (non-NAHR?)	1					1				1	T-L162
4	2	3	4	2	2	3	2	2	2	2	Duplication	Unknown (non-NAHR?)	3							3		1	T-Y11151
												13 different structures (including reference)	87	8	5	11	14	5	19	16	9	17

## Sheet: Supp. Table 7
Supplementary table 7. Distribution of P4 duplication in 9 different Qashqai clans based on the analysis of DYS385 Y-STR.
Clan	N	P4 duplication	P4 reference
Clan 1	39	22 (56.4%)	17
Clans 2-9	54	0	54
Total	93	22 (23.7%)	71
